# Supplementary material for: Role of Transportome in the Gills of Chinese Mitten Crabs in Response to Salinity Change: A Meta-Analysis of RNA-Seq Datasets
Source: Biology (Basel). 2021 Jan 8;10(1):39. doi: 10.3390/biology10010039 (PMC7827906; doi:10.3390/biology10010039)
Supplement: Supplementary file 1 [file biology-10-00039-s001.zip]

Archive with 9 entries (8 files):
- Supplementary-data/
- Supplementary-data/Figure-S1.jpg
- Supplementary-data/Figure-S2.jpg
- Supplementary-data/Table-S1-S2.docx
- Supplementary-data/Table-S3.xlsx
- Supplementary-data/Table-S4.xlsx
- Supplementary-data/Table-S5.xlsx
- Supplementary-data/Table-S6.xlsx
- Supplementary-data/Figure-S3.png
