# Supplementary material for: Role of Transportome in the Gills of Chinese Mitten Crabs in Response to Salinity Change: A Meta-Analysis of RNA-Seq Datasets
Source: Biology (Basel). 2021 Jan 8;10(1):39. doi: 10.3390/biology10010039 (PMC7827906; doi:10.3390/biology10010039)
Supplement: Supplementary file 1 [file biology-10-00039-s001.zip › Supplementary-data/Table-S3.xlsx]

## Sheet: Sheet0
Table S3: List of DETs (2 Fold change) identified by RNA-Seq meta-analysis. Annotations for each transcript are based on BLASTp analysis against UNIPROT database. Direction of the arrow represents whether the representative transcript is down-regulated (↓) or up-regulated (↑).
Uniprot ID	AdP	Log2FC (Avg)	Std	Effect	Gene names	Organism	Protein names	Gene ontology (biological process)
Q9UKV8	0	-7.84876	5.27682	↓	AGO2 EIF2C2	Homo sapiens (Human)	Protein argonaute-2 (Argonaute2) (hAgo2) (EC 3.1.26.n2) (Argonaute RISC catalytic component 2) (Eukaryotic translation initiation factor 2C 2) (eIF-2C 2) (eIF2C 2) (PAZ Piwi domain protein) (PPD) (Protein slicer)	gene silencing by RNA [GO:0031047]; miRNA loading onto RISC involved in gene silencing by miRNA [GO:0035280]; miRNA mediated inhibition of translation [GO:0035278]; miRNA metabolic process [GO:0010586]; mRNA cleavage involved in gene silencing by miRNA [GO:0035279]; mRNA cleavage involved in gene silencing by siRNA [GO:0090625]; negative regulation of amyloid precursor protein biosynthetic proces…
P53634	0	-7.65806	7.40537	↓	CTSC CPPI	Homo sapiens (Human)	Dipeptidyl peptidase 1 (EC 3.4.14.1) (Cathepsin C) (Cathepsin J) (Dipeptidyl peptidase I) (DPP-I) (DPPI) (Dipeptidyl transferase) [Cleaved into: Dipeptidyl peptidase 1 exclusion domain chain (Dipeptidyl peptidase I exclusion domain chain); Dipeptidyl peptidase 1 heavy chain (Dipeptidyl peptidase I heavy chain); Dipeptidyl peptidase 1 light chain (Dipeptidyl peptidase I light chain)]	aging [GO:0007568]; COPII vesicle coating [GO:0048208]; endoplasmic reticulum to Golgi vesicle-mediated transport [GO:0006888]; immune response [GO:0006955]; negative regulation of myelination [GO:0031642]; neutrophil degranulation [GO:0043312]; positive regulation of apoptotic signaling pathway [GO:2001235]; positive regulation of microglial cell activation [GO:1903980]; positive regulation of p…
Q6DFS6	0	-7.46619	7.13691	↓	chmp2a TNeu078g14.1	Xenopus tropicalis (Western clawed frog) (Silurana tropicalis)	Charged multivesicular body protein 2a (Chromatin-modifying protein 2a) (CHMP2a)	endosome transport via multivesicular body sorting pathway [GO:0032509]; exit from mitosis [GO:0010458]; late endosome to vacuole transport [GO:0045324]; nuclear envelope reassembly [GO:0031468]; protein transport [GO:0015031]
Q6DIS8	0	-7.07742	4.9408	↓	lzts2 lapser1	Xenopus tropicalis (Western clawed frog) (Silurana tropicalis)	Leucine zipper putative tumor suppressor 2 homolog (Protein lapser1)	microtubule severing [GO:0051013]; mitotic cytokinesis [GO:0000281]; negative regulation of Wnt signaling pathway [GO:0030178]; nuclear export [GO:0051168]; spindle midzone assembly [GO:0051255]; Wnt signaling pathway [GO:0016055]
O00560	0	-6.41302	7.14561	↓	SDCBP MDA9 SYCL	Homo sapiens (Human)	Syntenin-1 (Melanoma differentiation-associated protein 9) (MDA-9) (Pro-TGF-alpha cytoplasmic domain-interacting protein 18) (TACIP18) (Scaffold protein Pbp1) (Syndecan-binding protein 1)	actin cytoskeleton organization [GO:0030036]; chemical synaptic transmission [GO:0007268]; ephrin receptor signaling pathway [GO:0048013]; intracellular signal transduction [GO:0035556]; negative regulation of proteasomal ubiquitin-dependent protein catabolic process [GO:0032435]; negative regulation of receptor internalization [GO:0002091]; neutrophil degranulation [GO:0043312]; positive regulat…
Q8WV83	0	-6.23562	5.25059	↓	SLC35F5 NS5ATP3 UNQ2545/PRO6097	Homo sapiens (Human)	Solute carrier family 35 member F5 (Hepatitis C virus NS5A-transactivated protein 3) (HCV NS5A-transactivated protein 3)
Q5R422	0	-6.03239	5.51798	↓	ATP6V0A1	Pongo abelii (Sumatran orangutan) (Pongo pygmaeus abelii)	V-type proton ATPase 116 kDa subunit a1 (V-ATPase 116 kDa subunit a1) (Vacuolar proton translocating ATPase 116 kDa subunit a isoform 1)
Q9VMV6	0	-5.93598	6.53315	↓	SelT CG3887	Drosophila melanogaster (Fruit fly)	Thioredoxin reductase-like selenoprotein T homolog CG3887 (EC 1.8.1.9)
O16011	0	-5.53387	6.50838	↓	mbl mm CG33197	Drosophila melanogaster (Fruit fly)	Protein muscleblind (Protein mindmelt)	apoptotic process [GO:0006915]; compound eye photoreceptor cell differentiation [GO:0001751]; eye development [GO:0001654]; muscle cell cellular homeostasis [GO:0046716]; muscle organ development [GO:0007517]; regulation of alternative mRNA splicing, via spliceosome [GO:0000381]; regulation of female receptivity [GO:0045924]; regulation of gene expression [GO:0010468]; response to stimulus [GO:00…
Q02870	0	-5.504	5.63596	↓	hay ERCC3 CG8019	Drosophila melanogaster (Fruit fly)	General transcription and DNA repair factor IIH helicase subunit XPB (TFIIH subunit XPB) (EC 3.6.4.12) (ATP-dependent DNA helicase hay) (DNA excision repair protein haywire) (ERCC-3 homolog protein) (ERCC3Dm)	nucleotide-excision repair [GO:0006289]; nucleotide-excision repair, DNA incision [GO:0033683]; promoter clearance from RNA polymerase II promoter [GO:0001111]; protein phosphorylation [GO:0006468]; regulation of alternative mRNA splicing, via spliceosome [GO:0000381]; regulation of cell population proliferation [GO:0042127]; regulation of growth [GO:0040008]; regulation of RNA polymerase II regu…
Q8WXS8	0	-5.41461	6.06828	↓	ADAMTS14	Homo sapiens (Human)	A disintegrin and metalloproteinase with thrombospondin motifs 14 (ADAM-TS 14) (ADAM-TS14) (ADAMTS-14) (EC 3.4.24.-)	collagen catabolic process [GO:0030574]; collagen fibril organization [GO:0030199]
P49071	0	-5.28745	5.86621	↓	MAPk-Ak2 CG3086	Drosophila melanogaster (Fruit fly)	MAP kinase-activated protein kinase 2 (MAPK-activated protein kinase 2) (MAPKAP kinase 2) (MAPKAPK-2) (EC 2.7.11.1)	intracellular signal transduction [GO:0035556]; peptidyl-serine phosphorylation [GO:0018105]; positive regulation of cell size [GO:0045793]; protein autophosphorylation [GO:0046777]; protein phosphorylation [GO:0006468]; regulation of JNK cascade [GO:0046328]; response to salt stress [GO:0009651]
Q6PBF7	0	-5.27379	5.4427	↓	emc4 tmem85	Xenopus tropicalis (Western clawed frog) (Silurana tropicalis)	ER membrane protein complex subunit 4 (Transmembrane protein 85)
Q8K245	0	-5.06476	5.27743	↓	Uvrag Uvrag1	Mus musculus (Mouse)	UV radiation resistance-associated protein	autophagosome maturation [GO:0097352]; autophagy [GO:0006914]; centrosome cycle [GO:0007098]; chromosome segregation [GO:0007059]; DNA repair [GO:0006281]; double-strand break repair via classical nonhomologous end joining [GO:0097680]; maintenance of Golgi location [GO:0051684]; receptor catabolic process [GO:0032801]; regulation of cytokinesis [GO:0032465]; regulation of protein serine/threonin…
P29084	3.65657e-15	-5.01523	5.06094	↓	GTF2E2 TF2E2	Homo sapiens (Human)	Transcription initiation factor IIE subunit beta (TFIIE-beta) (General transcription factor IIE subunit 2)	snRNA transcription by RNA polymerase II [GO:0042795]; transcription by RNA polymerase II [GO:0006366]; transcription initiation from RNA polymerase II promoter [GO:0006367]
P30536	0	-4.94814	5.04863	↓	TSPO BZRP MBR	Homo sapiens (Human)	Translocator protein (Mitochondrial benzodiazepine receptor) (PKBS) (Peripheral-type benzodiazepine receptor) (PBR)	adrenal gland development [GO:0030325]; aging [GO:0007568]; anion transport [GO:0006820]; behavioral response to pain [GO:0048266]; C21-steroid hormone biosynthetic process [GO:0006700]; cellular hypotonic response [GO:0071476]; cellular response to lipopolysaccharide [GO:0071222]; cellular response to zinc ion [GO:0071294]; chloride transport [GO:0006821]; contact inhibition [GO:0060242]; glial …
Q8AVL0	0	-4.91121	4.9628	↓	cwf19l1	Xenopus laevis (African clawed frog)	CWF19-like protein 1
Q5R7A8	0	-4.87757	5.22983	↓	MYCBP AMY1	Pongo abelii (Sumatran orangutan) (Pongo pygmaeus abelii)	c-Myc-binding protein (Associate of Myc 1) (AMY-1)	regulation of transcription, DNA-templated [GO:0006355]
P13607	0	-4.86742	7.74841	↓	Atpalpha Na-p CG5670	Drosophila melanogaster (Fruit fly)	Sodium/potassium-transporting ATPase subunit alpha (Na(+)/K(+) ATPase alpha subunit) (EC 7.2.2.13) (Sodium pump subunit alpha)	adult locomotory behavior [GO:0008344]; cation transport [GO:0006812]; cellular potassium ion homeostasis [GO:0030007]; cellular sodium ion homeostasis [GO:0006883]; chemical synaptic transmission [GO:0007268]; determination of adult lifespan [GO:0008340]; jump response [GO:0007630]; locomotory behavior [GO:0007626]; neuromuscular process [GO:0050905]; potassium ion import across plasma membrane …
P82968	0	-4.8588	6.51335	↓		Melithaea caledonica	Four-domain proteases inhibitor (McaPI)
P10746	0	-4.84378	5.4706	↓	UROS	Homo sapiens (Human)	Uroporphyrinogen-III synthase (UROIIIS) (UROS) (EC 4.2.1.75) (Hydroxymethylbilane hydrolyase [cyclizing]) (Uroporphyrinogen-III cosynthase)	cellular response to amine stimulus [GO:0071418]; cellular response to arsenic-containing substance [GO:0071243]; heme biosynthetic process [GO:0006783]; protoporphyrinogen IX biosynthetic process [GO:0006782]; response to antibiotic [GO:0046677]; response to platinum ion [GO:0070541]; uroporphyrinogen III biosynthetic process [GO:0006780]
Q17Q39	3.43968e-12	-4.69711	5.16396	↓	AAEL000149	Aedes aegypti (Yellowfever mosquito) (Culex aegypti)	Histone deacetylase complex subunit SAP30 homolog
Q16822	0	-4.68507	6.35788	↓	PCK2 PEPCK2	Homo sapiens (Human)	Phosphoenolpyruvate carboxykinase [GTP], mitochondrial (PEPCK-M) (EC 4.1.1.32)	cellular response to dexamethasone stimulus [GO:0071549]; cellular response to glucose stimulus [GO:0071333]; cellular response to insulin stimulus [GO:0032869]; gluconeogenesis [GO:0006094]; glycerol biosynthetic process from pyruvate [GO:0046327]; hepatocyte differentiation [GO:0070365]; propionate catabolic process [GO:0019543]; pyruvate metabolic process [GO:0006090]; response to lipid [GO:00…
Q95028	0	-4.65284	4.74176	↓	Ldh Imp-L3 ImpL3 CG10160	Drosophila melanogaster (Fruit fly)	L-lactate dehydrogenase (EC 1.1.1.27)	carbohydrate metabolic process [GO:0005975]; carboxylic acid metabolic process [GO:0019752]
O82018	3.86911e-10	-4.64975	4.6223	↓		Mougeotia scalaris (Green alga) (Sphaerocarpus scalaris)	Calmodulin (CaM)	calcium-mediated signaling [GO:0019722]
Q9N181	0	-4.60595	4.88102	↓	NMT2	Bos taurus (Bovine)	Glycylpeptide N-tetradecanoyltransferase 2 (EC 2.3.1.97) (Myristoyl-CoA:protein N-myristoyltransferase 2) (NMT 2) (Peptide N-myristoyltransferase 2) (Type II N-myristoyltransferase)	N-terminal peptidyl-glycine N-myristoylation [GO:0018008]
Q922J3	0	-4.5039	5.72691	↓	Clip1 Kiaa4046 Rsn	Mus musculus (Mouse)	CAP-Gly domain-containing linker protein 1 (Cytoplasmic linker protein 170) (CLIP-170) (Restin)	microtubule bundle formation [GO:0001578]; positive regulation of microtubule polymerization [GO:0031116]; protein transport into plasma membrane raft [GO:0044861]
P28271	0	-4.41477	5.32402	↓	Aco1 Ireb1 Irebp	Mus musculus (Mouse)	Cytoplasmic aconitate hydratase (Aconitase) (EC 4.2.1.3) (Citrate hydro-lyase) (Iron regulatory protein 1) (IRP1) (Iron-responsive element-binding protein 1) (IRE-BP 1)	cellular iron ion homeostasis [GO:0006879]; citrate metabolic process [GO:0006101]; intestinal absorption [GO:0050892]; post-embryonic development [GO:0009791]; regulation of gene expression [GO:0010468]; regulation of translation [GO:0006417]; response to iron(II) ion [GO:0010040]; tricarboxylic acid cycle [GO:0006099]
Q7ZU92	2.98611e-12	-4.41251	4.57233	↓	parn zgc:56067	Danio rerio (Zebrafish) (Brachydanio rerio)	Poly(A)-specific ribonuclease PARN (EC 3.1.13.4) (Polyadenylate-specific ribonuclease)	hemopoiesis [GO:0030097]; nuclear-transcribed mRNA poly(A) tail shortening [GO:0000289]
P10619	0	-4.36928	6.77572	↓	CTSA PPGB	Homo sapiens (Human)	Lysosomal protective protein (EC 3.4.16.5) (Carboxypeptidase C) (Carboxypeptidase L) (Cathepsin A) (Protective protein cathepsin A) (PPCA) (Protective protein for beta-galactosidase) [Cleaved into: Lysosomal protective protein 32 kDa chain; Lysosomal protective protein 20 kDa chain]	glycosphingolipid metabolic process [GO:0006687]; intracellular protein transport [GO:0006886]; negative regulation of chaperone-mediated autophagy [GO:1904715]; neutrophil degranulation [GO:0043312]; proteolysis [GO:0006508]; proteolysis involved in cellular protein catabolic process [GO:0051603]; regulation of chaperone-mediated autophagy [GO:1904714]; regulation of protein stability [GO:003164…
B2D0J5	0	-4.33973	3.02345	↓		Apis mellifera (Honeybee)	Venom carboxylesterase-6 (EC 3.1.1.1) (allergen Api m 8)
P42577	0	-4.31917	4.44648	↓		Lymnaea stagnalis (Great pond snail) (Helix stagnalis)	Soma ferritin (EC 1.16.3.1)	cellular iron ion homeostasis [GO:0006879]; iron ion transport [GO:0006826]
O70244	0	-4.24536	5.39584	↓	Cubn Ifcr	Rattus norvegicus (Rat)	Cubilin (460 kDa receptor) (Glycoprotein 280) (gp280) (Intrinsic factor-cobalamin receptor) (Intrinsic factor-vitamin B12 receptor)	cholesterol metabolic process [GO:0008203]; cobalamin catabolic process [GO:0042366]; cobalamin transport [GO:0015889]; endocytic hemoglobin import into cell [GO:0020028]; in utero embryonic development [GO:0001701]; lipoprotein transport [GO:0042953]; receptor-mediated endocytosis [GO:0006898]; response to bacterium [GO:0009617]; response to nutrient [GO:0007584]; vitamin metabolic process [GO:0…
Q9BQS8	4.5269e-09	-4.20182	4.72907	↓	FYCO1 ZFYVE7	Homo sapiens (Human)	FYVE and coiled-coil domain-containing protein 1 (Zinc finger FYVE domain-containing protein 7)	plus-end-directed vesicle transport along microtubule [GO:0072383]; positive regulation of autophagosome maturation [GO:1901098]
P17789	0	-4.13657	4.59371	↓	ttk FTZ-F2 CG1856	Drosophila melanogaster (Fruit fly)	Protein tramtrack, beta isoform (Repressor protein fushi tarazu) (Tramtrack p69)	branch fusion, open tracheal system [GO:0035147]; branching involved in open tracheal system development [GO:0060446]; chitin-based cuticle development [GO:0040003]; compound eye cone cell differentiation [GO:0042675]; compound eye corneal lens morphogenesis [GO:0048750]; dorsal appendage formation [GO:0046843]; dorsal trunk growth, open tracheal system [GO:0035001]; myoblast fate specification […
P31646	0	-4.11988	3.18857	↓	Slc6a13 Gabt2 Gat-2	Rattus norvegicus (Rat)	Sodium- and chloride-dependent GABA transporter 2 (GAT-2) (Solute carrier family 6 member 13)	neurotransmitter transport [GO:0006836]
F1MKX4	0	-4.04355	5.60256	↓	PSME4	Bos taurus (Bovine)	Proteasome activator complex subunit 4 (Proteasome activator PA200)	cellular response to DNA damage stimulus [GO:0006974]; DNA repair [GO:0006281]; multicellular organism development [GO:0007275]; proteasomal ubiquitin-independent protein catabolic process [GO:0010499]; spermatogenesis, exchange of chromosomal proteins [GO:0035093]
Q7K1V5	0	-4.04131	5.04474	↓	jagn CG10978	Drosophila melanogaster (Fruit fly)	Protein jagunal	chaeta development [GO:0022416]; chaeta morphogenesis [GO:0008407]; endoplasmic reticulum organization [GO:0007029]; establishment of ER localization [GO:0051686]; exocytosis [GO:0006887]; oocyte growth [GO:0001555]; vitellogenesis [GO:0007296]
P55859	0	-4.03655	5.65128	↓	PNP NP	Bos taurus (Bovine)	Purine nucleoside phosphorylase (PNP) (EC 2.4.2.1) (Inosine phosphorylase) (Inosine-guanosine phosphorylase)	nucleoside metabolic process [GO:0009116]
Q99570	1.12838e-14	-3.9882	4.84329	↓	PIK3R4 VPS15	Homo sapiens (Human)	Phosphoinositide 3-kinase regulatory subunit 4 (PI3-kinase regulatory subunit 4) (EC 2.7.11.1) (PI3-kinase p150 subunit) (Phosphoinositide 3-kinase adaptor protein)	autophagy of peroxisome [GO:0030242]; cellular response to glucose starvation [GO:0042149]; late endosome to vacuole transport [GO:0045324]; macroautophagy [GO:0016236]; phosphatidylinositol biosynthetic process [GO:0006661]; positive regulation of phosphatidylinositol 3-kinase activity [GO:0043552]; protein phosphorylation [GO:0006468]; protein targeting to vacuole [GO:0006623]; receptor catabol…
O76054	0	-3.97353	4.89077	↓	SEC14L2 C22orf6 KIAA1186 KIAA1658	Homo sapiens (Human)	SEC14-like protein 2 (Alpha-tocopherol-associated protein) (TAP) (hTAP) (Squalene transfer protein) (Supernatant protein factor) (SPF)	positive regulation of transcription, DNA-templated [GO:0045893]; regulation of cholesterol biosynthetic process [GO:0045540]
O43312	0	-3.94901	4.18924	↓	MTSS1 KIAA0429 MIM	Homo sapiens (Human)	Protein MTSS 1 (Metastasis suppressor YGL-1) (Metastasis suppressor protein 1) (Missing in metastasis protein)	actin cytoskeleton organization [GO:0030036]; cell adhesion [GO:0007155]; cellular response to fluid shear stress [GO:0071498]; epithelial cell proliferation involved in renal tubule morphogenesis [GO:2001013]; glomerulus morphogenesis [GO:0072102]; microspike assembly [GO:0030035]; negative regulation of epithelial cell proliferation [GO:0050680]; nephron tubule epithelial cell differentiation […
Q5ZMP6	0	-3.93411	5.7466	↓	AP2M1 RCJMB04_1h23	Gallus gallus (Chicken)	AP-2 complex subunit mu (AP-2 mu chain) (Clathrin assembly protein complex 2 mu medium chain) (Clathrin coat assembly protein AP50) (Clathrin coat-associated protein AP50) (HA2 50 kDa subunit) (Mu2-adaptin) (Plasma membrane adaptor AP-2 50 kDa protein)	endocytosis [GO:0006897]; intracellular protein transport [GO:0006886]
Q99PW6	0	-3.87213	4.71911	↓	Mmp24 Mt5mmp	Rattus norvegicus (Rat)	Matrix metalloproteinase-24 (MMP-24) (EC 3.4.24.-) (Membrane-type matrix metalloproteinase 5) (MT-MMP 5) (MTMMP5) (Membrane-type-5 matrix metalloproteinase) (MT5-MMP) (MT5MMP) [Cleaved into: Processed matrix metalloproteinase-24]	cell-cell adhesion mediated by cadherin [GO:0044331]; cell-cell adhesion via plasma-membrane adhesion molecules [GO:0098742]; collagen catabolic process [GO:0030574]; detection of temperature stimulus involved in sensory perception of pain [GO:0050965]; extracellular matrix organization [GO:0030198]; glial cell differentiation [GO:0010001]; neuronal stem cell population maintenance [GO:0097150]; …
Q91VU7	1.35331e-13	-3.84913	5.83755	↓	Pus7 Kiaa1897	Mus musculus (Mouse)	Pseudouridylate synthase 7 homolog (EC 5.4.99.-)	mRNA pseudouridine synthesis [GO:1990481]; negative regulation of translation [GO:0017148]; pseudouridine synthesis [GO:0001522]; regulation of hematopoietic stem cell differentiation [GO:1902036]; regulation of mesoderm development [GO:2000380]; tRNA pseudouridine synthesis [GO:0031119]
A0A0R4IXF6	4.22547e-14	-3.82023	3.92296	↓	kat2a	Danio rerio (Zebrafish) (Brachydanio rerio)	Histone acetyltransferase KAT2A (EC 2.3.1.48) (Histone glutaryltransferase KAT2A) (EC 2.3.1.-) (Histone succinyltransferase KAT2A) (EC 2.3.1.-) (Lysine acetyltransferase 2A)	bone morphogenesis [GO:0060349]; cytokine production [GO:0001816]; heart development [GO:0007507]; histone acetylation [GO:0016573]; histone H3 acetylation [GO:0043966]; histone succinylation [GO:0106077]; internal peptidyl-lysine acetylation [GO:0018393]; limb development [GO:0060173]; long-term memory [GO:0007616]; peptidyl-lysine glutarylation [GO:0106227]; positive regulation of transcription…
Q27128	0	-3.81512	5.13792	↓		Urechis caupo (Innkeeper worm) (Spoonworm)	Bifunctional 3'-phosphoadenosine 5'-phosphosulfate synthase (PAPS synthase) (PAPSS) (Sulfurylase kinase) (SK) [Includes: Sulfate adenylyltransferase (EC 2.7.7.4) (ATP-sulfurylase) (Sulfate adenylate transferase) (SAT); Adenylyl-sulfate kinase (EC 2.7.1.25) (3'-phosphoadenosine-5'-phosphosulfate synthase) (APS kinase) (Adenosine-5'-phosphosulfate 3'-phosphotransferase) (Adenylylsulfate 3'-phosphot…	sulfate assimilation [GO:0000103]
O97490	0	-3.79935	5.77861	↓	MELTF MFI2	Oryctolagus cuniculus (Rabbit)	Melanotransferrin (Membrane-bound transferrin-like protein p97) (CD antigen CD228)	ion transport [GO:0006811]; iron ion homeostasis [GO:0055072]
Q9NRZ5	0	-3.78568	5.93114	↓	AGPAT4 UNQ499/PRO1016	Homo sapiens (Human)	1-acyl-sn-glycerol-3-phosphate acyltransferase delta (EC 2.3.1.51) (1-acylglycerol-3-phosphate O-acyltransferase 4) (1-AGP acyltransferase 4) (1-AGPAT 4) (Lysophosphatidic acid acyltransferase delta) (LPAAT-delta)	CDP-diacylglycerol biosynthetic process [GO:0016024]; phosphatidic acid biosynthetic process [GO:0006654]; phospholipid biosynthetic process [GO:0008654]
Q8BTN6	0	-3.73011	1.99055	↓	Leng9	Mus musculus (Mouse)	Leukocyte receptor cluster member 9
Q6GNV7	2.43419e-11	-3.73002	4.52891	↓	slc49a4 dirc2	Xenopus laevis (African clawed frog)	Solute carrier family 49 member 4 homolog (Disrupted in renal carcinoma protein 2 homolog)
Q9U572	0	-3.68728	3.91945	↓		Penaeus monodon (Giant tiger prawn)	Hemolymph clottable protein	hemolymph coagulation [GO:0042381]
Q9BY84	0	-3.67699	5.1315	↓	DUSP16 KIAA1700 MKP7	Homo sapiens (Human)	Dual specificity protein phosphatase 16 (EC 3.1.3.16) (EC 3.1.3.48) (Mitogen-activated protein kinase phosphatase 7) (MAP kinase phosphatase 7) (MKP-7)	dephosphorylation [GO:0016311]; inactivation of MAPK activity [GO:0000188]; MAPK export from nucleus [GO:0045204]; MAPK phosphatase export from nucleus, leptomycin B sensitive [GO:0045209]
Q61749	0	-3.6454	5.9308	↓	Eif2b4 Eif2b Eif2bd Jgr1a	Mus musculus (Mouse)	Translation initiation factor eIF-2B subunit delta (eIF-2B GDP-GTP exchange factor subunit delta)	myelination [GO:0042552]; negative regulation of guanyl-nucleotide exchange factor activity [GO:1905098]; oligodendrocyte development [GO:0014003]; ovarian follicle development [GO:0001541]; response to glucose [GO:0009749]; response to heat [GO:0009408]; response to peptide hormone [GO:0043434]; T cell receptor signaling pathway [GO:0050852]; translational initiation [GO:0006413]
C4YDI6	5.35123e-13	-3.61318	5.2377	↓	CDC42 CAWG_00581	Candida albicans (strain WO-1) (Yeast)	Cell division control protein 42 homolog	cell cycle [GO:0007049]; cell division [GO:0051301]; pathogenesis [GO:0009405]; small GTPase mediated signal transduction [GO:0007264]
Q5U4F6	4.32726e-08	-3.57436	2.99057	↓	Wdr34	Mus musculus (Mouse)	WD repeat-containing protein 34	cilium assembly [GO:0060271]; intraciliary transport [GO:0042073]; microtubule-based movement [GO:0007018]
Q8INK9	7.85967e-14	-3.56385	2.54929	↓	SelR MsrB MsrB1 CG6584	Drosophila melanogaster (Fruit fly)	Methionine-R-sulfoxide reductase B1 (EC 1.8.4.12) (Selenoprotein R)	actin filament organization [GO:0007015]; actin filament polymerization [GO:0030041]; axon guidance [GO:0007411]; chaeta morphogenesis [GO:0008407]; protein repair [GO:0030091]; response to oxidative stress [GO:0006979]; skeletal muscle thin filament assembly [GO:0030240]
Q6DCP6	3.87719e-12	-3.55079	5.21264	↓	dym	Xenopus laevis (African clawed frog)	Dymeclin
Q8MSU3	0	-3.52296	4.57452	↓	CG8399	Drosophila melanogaster (Fruit fly)	Putative ferric-chelate reductase 1 homolog (DmSDR2) (EC 1.-.-.-)	oxidation-reduction process [GO:0055114]
Q9Y3Q0	0	-3.51964	4.79624	↓	NAALAD2	Homo sapiens (Human)	N-acetylated-alpha-linked acidic dipeptidase 2 (EC 3.4.17.21) (Glutamate carboxypeptidase III) (GCPIII) (N-acetylated-alpha-linked acidic dipeptidase II) (NAALADase II)	cellular amino acid biosynthetic process [GO:0008652]; neurotransmitter catabolic process [GO:0042135]; proteolysis [GO:0006508]
Q5VWG9	0	-3.51118	5.14218	↓	TAF3	Homo sapiens (Human)	Transcription initiation factor TFIID subunit 3 (140 kDa TATA box-binding protein-associated factor) (TBP-associated factor 3) (Transcription initiation factor TFIID 140 kDa subunit) (TAF(II)140) (TAF140) (TAFII-140) (TAFII140)	maintenance of protein location in nucleus [GO:0051457]; negative regulation of DNA-binding transcription factor activity [GO:0043433]; negative regulation of transcription by RNA polymerase II [GO:0000122]; regulation of signal transduction by p53 class mediator [GO:1901796]; transcription by RNA polymerase II [GO:0006366]; transcription initiation from RNA polymerase II promoter [GO:0006367]
Q8N539	0	-3.51094	6.09809	↓	FIBCD1 UNQ701/PRO1346	Homo sapiens (Human)	Fibrinogen C domain-containing protein 1
Q07G43	7.37943e-12	-3.47068	4.84409	↓	sde2 TEgg019d03.1	Xenopus tropicalis (Western clawed frog) (Silurana tropicalis)	Replication stress response regulator SDE2	cell cycle [GO:0007049]; cell division [GO:0051301]; DNA replication [GO:0006260]
P50750	1.40145e-14	-3.46705	2.66448	↓	CDK9 CDC2L4 TAK	Homo sapiens (Human)	Cyclin-dependent kinase 9 (EC 2.7.11.22) (EC 2.7.11.23) (C-2K) (Cell division cycle 2-like protein kinase 4) (Cell division protein kinase 9) (Serine/threonine-protein kinase PITALRE) (Tat-associated kinase complex catalytic subunit)	cell population proliferation [GO:0008283]; cellular response to cytokine stimulus [GO:0071345]; DNA repair [GO:0006281]; negative regulation of cell cycle arrest [GO:0071157]; negative regulation of mRNA polyadenylation [GO:1900364]; phosphorylation of RNA polymerase II C-terminal domain [GO:0070816]; positive regulation of cardiac muscle hypertrophy [GO:0010613]; positive regulation of histone …
Q9BRP1	1.21967e-12	-3.46245	5.31404	↓	PDCD2L	Homo sapiens (Human)	Programmed cell death protein 2-like	cell cycle [GO:0007049]
B5DPF1	1.15367e-08	-3.44412	3.7094	↓	GA23546	Drosophila pseudoobscura pseudoobscura (Fruit fly)	tRNA (guanine(37)-N1)-methyltransferase (EC 2.1.1.228) (M1G-methyltransferase) (tRNA [GM37] methyltransferase) (tRNA methyltransferase 5 homolog)
O00571	0	-3.44302	5.58053	↓	DDX3X DBX DDX3	Homo sapiens (Human)	ATP-dependent RNA helicase DDX3X (EC 3.6.4.13) (CAP-Rf) (DEAD box protein 3, X-chromosomal) (DEAD box, X isoform) (DBX) (Helicase-like protein 2) (HLP2)	cell differentiation [GO:0030154]; cellular response to arsenic-containing substance [GO:0071243]; cellular response to osmotic stress [GO:0071470]; chromosome segregation [GO:0007059]; extrinsic apoptotic signaling pathway via death domain receptors [GO:0008625]; gamete generation [GO:0007276]; innate immune response [GO:0045087]; intracellular signal transduction [GO:0035556]; intrinsic apoptot…
Q176V0	6.61852e-14	-3.39602	6.20658	↓	AAEL006251	Aedes aegypti (Yellowfever mosquito) (Culex aegypti)	Ubiquitin-fold modifier 1	protein ufmylation [GO:0071569]
P29144	0	-3.35332	4.1534	↓	TPP2	Homo sapiens (Human)	Tripeptidyl-peptidase 2 (TPP-2) (EC 3.4.14.10) (Tripeptidyl aminopeptidase) (Tripeptidyl-peptidase II) (TPP-II)	protein polyubiquitination [GO:0000209]; proteolysis [GO:0006508]
Q9CXS4	0	-3.34495	3.00492	↓	Cenpv Prr6	Mus musculus (Mouse)	Centromere protein V (CENP-V) (Proline-rich protein 6)	ameboidal-type cell migration [GO:0001667]; cell cycle [GO:0007049]; cell division [GO:0051301]; centromere complex assembly [GO:0034508]; pericentric heterochromatin assembly [GO:0031508]; positive regulation of cytokinesis [GO:0032467]; regulation of chromosome organization [GO:0033044]
Q38813	2.41592e-09	-3.3138	4.80941	↓	ATJ1 B1 At1g28210 F3H9.13	Arabidopsis thaliana (Mouse-ear cress)	Chaperone protein dnaJ 1, mitochondrial (AtDjB1) (AtJ1)	chaperone cofactor-dependent protein refolding [GO:0051085]; protein refolding [GO:0042026]; response to heat [GO:0009408]
Q9BV94	0	-3.30707	4.6405	↓	EDEM2 C20orf31 C20orf49 UNQ573/PRO1135	Homo sapiens (Human)	ER degradation-enhancing alpha-mannosidase-like protein 2	mannose trimming involved in glycoprotein ERAD pathway [GO:1904382]; positive regulation of retrograde protein transport, ER to cytosol [GO:1904154]; response to unfolded protein [GO:0006986]; trimming of first mannose on A branch [GO:0036511]; trimming of second mannose on A branch [GO:0036512]; trimming of terminal mannose on B branch [GO:0036509]; trimming of terminal mannose on C branch [GO:0…
Q9R1S8	2.93834e-15	-3.29343	5.05155	↓	Capn7 Palbh	Mus musculus (Mouse)	Calpain-7 (EC 3.4.22.-) (PalB homolog) (PalBH)	positive regulation of epithelial cell migration [GO:0010634]; proteolysis [GO:0006508]; self proteolysis [GO:0097264]
Q91V92	0	-3.2921	4.45196	↓	Acly	Mus musculus (Mouse)	ATP-citrate synthase (EC 2.3.3.8) (ATP-citrate (pro-S-)-lyase) (Citrate cleavage enzyme)	acetyl-CoA biosynthetic process [GO:0006085]; acetyl-CoA metabolic process [GO:0006084]; citrate metabolic process [GO:0006101]; fatty acid biosynthetic process [GO:0006633]; lipid biosynthetic process [GO:0008610]; oxaloacetate metabolic process [GO:0006107]
Q3UCQ1	0	-3.24045	5.59679	↓	Foxk2 Ilf1	Mus musculus (Mouse)	Forkhead box protein K2 (Cellular transcription factor ILF-1) (Interleukin enhancer-binding factor 1)	canonical glycolysis [GO:0061621]; cellular glucose homeostasis [GO:0001678]; negative regulation of autophagy [GO:0010507]; negative regulation of transcription, DNA-templated [GO:0045892]; positive regulation of transcription, DNA-templated [GO:0045893]; positive regulation of transcription by RNA polymerase II [GO:0045944]; regulation of glucose metabolic process [GO:0010906]; response to star…
Q9UMX3	0	-3.23774	3.76298	↓	BOK BCL2L9	Homo sapiens (Human)	Bcl-2-related ovarian killer protein (hBOK) (Bcl-2-like protein 9) (Bcl2-L-9)	activation of cysteine-type endopeptidase activity involved in apoptotic process [GO:0006919]; activation of cysteine-type endopeptidase activity involved in apoptotic process by cytochrome c [GO:0008635]; apoptotic process [GO:0006915]; brain development [GO:0007420]; cellular component disassembly involved in execution phase of apoptosis [GO:0006921]; extrinsic apoptotic signaling pathway in ab…
Q5EA10	1.71761e-12	-3.23512	3.02656	↓	PIGM	Bos taurus (Bovine)	GPI mannosyltransferase 1 (EC 2.4.1.-) (GPI mannosyltransferase I) (GPI-MT-I) (Phosphatidylinositol-glycan biosynthesis class M protein) (PIG-M)	GPI anchor biosynthetic process [GO:0006506]
Q6TEN1	2.62891e-11	-3.2137	5.39961	↓	rap1b si:dkey-31f5.4	Danio rerio (Zebrafish) (Brachydanio rerio)	Ras-related protein Rap-1b	cartilage morphogenesis [GO:0060536]; cellular response to cAMP [GO:0071320]; chondrocyte intercalation involved in growth plate cartilage morphogenesis [GO:0003428]; convergent extension [GO:0060026]; heart development [GO:0007507]; negative regulation of synaptic vesicle exocytosis [GO:2000301]; Rap protein signal transduction [GO:0032486]; somite rostral/caudal axis specification [GO:0032525];…
P36579	0	-3.18723	2.1545	↓	arf1 SPBC4F6.18c	Schizosaccharomyces pombe (strain 972 / ATCC 24843) (Fission yeast)	ADP-ribosylation factor 1	endoplasmic reticulum to Golgi vesicle-mediated transport [GO:0006888]; intracellular protein transport [GO:0006886]; vesicle-mediated transport [GO:0016192]
O15033	0	-3.16104	4.53398	↓	AREL1 KIAA0317	Homo sapiens (Human)	Apoptosis-resistant E3 ubiquitin protein ligase 1 (EC 2.3.2.26) (Apoptosis-resistant HECT-type E3 ubiquitin transferase 1)	apoptotic process [GO:0006915]; negative regulation of apoptotic process [GO:0043066]; positive regulation of protein catabolic process [GO:0045732]; proteasome-mediated ubiquitin-dependent protein catabolic process [GO:0043161]; protein polyubiquitination [GO:0000209]; protein ubiquitination [GO:0016567]; regulation of inflammatory response [GO:0050727]; ubiquitin-dependent protein catabolic pro…
Q9VEN1	1.23106e-08	-3.13478	4.79223	↓	cher cheerio sko CG3937	Drosophila melanogaster (Fruit fly)	Filamin-A (FLN-A) (Actin-binding protein 280) (ABP-280) (Filamin-1) (Filamin1)	behavioral response to ethanol [GO:0048149]; cytoplasmic transport, nurse cell to oocyte [GO:0007303]; determination of adult lifespan [GO:0008340]; female germline ring canal formation [GO:0007301]; female germline ring canal formation, actin assembly [GO:0008302]; germarium-derived female germ-line cyst encapsulation [GO:0030708]; germline ring canal formation [GO:0030725]; long-term memory [GO…
Q6XIP0	2.26914e-09	-3.13463	4.59381	↓	NHP2 GE20000	Drosophila yakuba (Fruit fly)	H/ACA ribonucleoprotein complex subunit 2-like protein (H/ACA snoRNP protein NHP2)	rRNA pseudouridine synthesis [GO:0031118]
Q90744	3.66142e-09	-3.1244	4.63268	↓	NAGA	Gallus gallus (Chicken)	Alpha-N-acetylgalactosaminidase (EC 3.2.1.49) (Alpha-galactosidase B)	glycoside catabolic process [GO:0016139]; glycosylceramide catabolic process [GO:0046477]; oligosaccharide metabolic process [GO:0009311]
Q61166	6.82594e-09	-3.11789	4.23993	↓	Mapre1	Mus musculus (Mouse)	Microtubule-associated protein RP/EB family member 1 (APC-binding protein EB1) (End-binding protein 1) (EB1)	cell division [GO:0051301]; cell migration [GO:0016477]; microtubule bundle formation [GO:0001578]; microtubule polymerization [GO:0046785]; negative regulation of microtubule polymerization [GO:0031115]; non-motile cilium assembly [GO:1905515]; positive regulation of microtubule plus-end binding [GO:1903033]; positive regulation of microtubule polymerization [GO:0031116]; protein localization to…
Q20CR4	2.01226e-07	-3.115	2.63913	↓	DSTYK RIPK5	Macaca mulatta (Rhesus macaque)	Dual serine/threonine and tyrosine protein kinase (EC 2.7.12.1) (Dusty protein kinase) (Dusty PK) (Receptor-interacting serine/threonine-protein kinase 5)	cellular response to fibroblast growth factor stimulus [GO:0044344]; negative regulation of apoptotic process [GO:0043066]; positive regulation of ERK1 and ERK2 cascade [GO:0070374]; positive regulation of fibroblast growth factor receptor signaling pathway [GO:0045743]; positive regulation of kinase activity [GO:0033674]
Q9W5E1	0	-3.10961	5.58183	↓	Roc1a CG16982	Drosophila melanogaster (Fruit fly)	RING-box protein 1A (Regulator of cullins 1a) (dRbx1)	cell population proliferation [GO:0008283]; negative regulation of canonical Wnt signaling pathway [GO:0090090]; negative regulation of insulin receptor signaling pathway [GO:0046627]; negative regulation of smoothened signaling pathway [GO:0045879]; positive regulation of neuron remodeling [GO:1904801]; positive regulation of proteasomal ubiquitin-dependent protein catabolic process [GO:0032436]…
P48053	4.33831e-10	-3.10801	3.63562	↓	C05D11.1	Caenorhabditis elegans	Uncharacterized protein C05D11.1
Q8IVH8	4.32218e-11	-3.07385	4.49859	↓	MAP4K3 RAB8IPL1	Homo sapiens (Human)	Mitogen-activated protein kinase kinase kinase kinase 3 (EC 2.7.11.1) (Germinal center kinase-related protein kinase) (GLK) (MAPK/ERK kinase kinase kinase 3) (MEK kinase kinase 3) (MEKKK 3)	activation of protein kinase activity [GO:0032147]; intracellular signal transduction [GO:0035556]; JNK cascade [GO:0007254]; MAPK cascade [GO:0000165]; protein phosphorylation [GO:0006468]; regulation of mitotic cell cycle [GO:0007346]; response to tumor necrosis factor [GO:0034612]; response to UV [GO:0009411]; signal transduction by protein phosphorylation [GO:0023014]; stress-activated protei…
B0WTN3	0	-3.06595	5.23773	↓	CPIJ010525	Culex quinquefasciatus (Southern house mosquito) (Culex pungens)	Eukaryotic translation initiation factor 3 subunit M (eIF3m)	formation of cytoplasmic translation initiation complex [GO:0001732]
Q8BH24	0	-3.06293	2.07413	↓	Tm9sf4 Kiaa0255	Mus musculus (Mouse)	Transmembrane 9 superfamily member 4	cell adhesion [GO:0007155]; phagocytosis [GO:0006909]; positive regulation of protein exit from endoplasmic reticulum [GO:0070863]; positive regulation of protein localization to cell surface [GO:2000010]; protein localization to membrane [GO:0072657]; regulation of intracellular pH [GO:0051453]; response to hypoxia [GO:0001666]; vacuolar proton-transporting V-type ATPase complex assembly [GO:007…
Q9CPY6	2.18447e-10	-3.06258	5.51186	↓	Gid4	Mus musculus (Mouse)	Glucose-induced degradation protein 4 homolog (Vacuolar import and degradation protein 24 homolog)	proteasome-mediated ubiquitin-dependent protein catabolic process [GO:0043161]
P41894	0	-3.04974	4.56868	↓	tx dei CG5441	Drosophila melanogaster (Fruit fly)	Helix-loop-helix protein delilah (Protein taxi)	cell adhesion mediated by integrin [GO:0033627]; imaginal disc-derived wing vein specification [GO:0007474]; mesoderm development [GO:0007498]; muscle attachment [GO:0016203]; regulation of transcription, DNA-templated [GO:0006355]; somatic muscle development [GO:0007525]
Q91822	0.00110847	-3.04206	3.64787	↓	pim3 pim1	Xenopus laevis (African clawed frog)	Serine/threonine-protein kinase pim-3 (EC 2.7.11.1) (Pim-1)	apoptotic process [GO:0006915]; negative regulation of apoptotic process [GO:0043066]
Q9CR47	0	-3.03298	5.51778	↓	Nsa2 Tinp1	Mus musculus (Mouse)	Ribosome biogenesis protein NSA2 homolog (L-name-related protein 42) (LNR42) (TGF-beta-inducible nuclear protein 1)	maturation of 5.8S rRNA [GO:0000460]; maturation of LSU-rRNA [GO:0000470]
P22413	7.66315e-09	-3.02389	3.83033	↓	ENPP1 M6S1 NPPS PC1 PDNP1	Homo sapiens (Human)	Ectonucleotide pyrophosphatase/phosphodiesterase family member 1 (E-NPP 1) (Membrane component chromosome 6 surface marker 1) (Phosphodiesterase I/nucleotide pyrophosphatase 1) (Plasma-cell membrane glycoprotein PC-1) [Cleaved into: Ectonucleotide pyrophosphatase/phosphodiesterase family member 1, secreted form] [Includes: Alkaline phosphodiesterase I (EC 3.1.4.1); Nucleotide pyrophosphatase (NPP…	3'-phosphoadenosine 5'-phosphosulfate metabolic process [GO:0050427]; ATP metabolic process [GO:0046034]; biomineral tissue development [GO:0031214]; cellular phosphate ion homeostasis [GO:0030643]; cellular response to insulin stimulus [GO:0032869]; generation of precursor metabolites and energy [GO:0006091]; immune response [GO:0006955]; inorganic diphosphate transport [GO:0030505]; melanocyte …
Q86X67	0	-3.01614	3.22895	↓	NUDT13	Homo sapiens (Human)	Nucleoside diphosphate-linked moiety X motif 13 (Nudix motif 13) (EC 3.-.-.-) (Protein KiSS-16)	NADH metabolic process [GO:0006734]; NADP catabolic process [GO:0006742]; nucleobase-containing small molecule interconversion [GO:0015949]
Q24537	5.24862e-11	-2.99936	5.78594	↓	Dsp1 ssrp2 CG12223	Drosophila melanogaster (Fruit fly)	High mobility group protein DSP1 (Protein dorsal switch 1)	chromatin remodeling [GO:0006338]; developmental process [GO:0032502]; DNA recombination [GO:0006310]; DNA unwinding involved in DNA replication [GO:0006268]; leg disc development [GO:0035218]; negative regulation of antimicrobial humoral response [GO:0008348]; negative regulation of RNA polymerase II transcriptional preinitiation complex assembly [GO:0017055]; negative regulation of transcriptio…
Q96DW6	2.43693e-12	-2.99769	1.86216	↓	SLC25A38	Homo sapiens (Human)	Mitochondrial glycine transporter (Mitochondrial glycine transporter GlyC) (Solute carrier family 25 member 38)	erythrocyte differentiation [GO:0030218]; glycine import into mitochondrion [GO:1904983]; heme biosynthetic process [GO:0006783]
P13676	0	-2.98907	4.46131	↓	Apeh	Rattus norvegicus (Rat)	Acylamino-acid-releasing enzyme (AARE) (EC 3.4.19.1) (Acyl-peptide hydrolase) (APH) (Acylaminoacyl-peptidase)	amyloid-beta metabolic process [GO:0050435]; proteolysis [GO:0006508]
O46431	0	-2.98684	3.79641	↓	FIBP	Chlorocebus aethiops (Green monkey) (Cercopithecus aethiops)	Acidic fibroblast growth factor intracellular-binding protein (aFGF intracellular-binding protein) (FGF-1 intracellular-binding protein)
Q5F3L1	1.52088e-07	-2.98053	3.94206	↓	RPS6KA5 RCJMB04_14g1	Gallus gallus (Chicken)	Ribosomal protein S6 kinase alpha-5 (S6K-alpha-5) (EC 2.7.11.1)	intracellular signal transduction [GO:0035556]; protein phosphorylation [GO:0006468]
O01346	5.53972e-09	-2.96172	4.46648	↓	egh l(1)3Ae zw4 CG9659	Drosophila melanogaster (Fruit fly)	Beta-1,4-mannosyltransferase egh (EC 2.4.1.-) (Protein egghead) (Protein zeste-white 4)	axon guidance [GO:0007411]; border follicle cell migration [GO:0007298]; cell fate commitment [GO:0045165]; dsRNA transport [GO:0033227]; germarium-derived egg chamber formation [GO:0007293]; germ cell development [GO:0007281]; glycosphingolipid biosynthetic process [GO:0006688]; maintenance of polarity of follicular epithelium [GO:0042248]; male courtship behavior [GO:0008049]; morphogenesis of …
Q5VZK9	0	-2.96092	2.8577	↓	CARMIL1 CARMIL LRRC16 LRRC16A	Homo sapiens (Human)	F-actin-uncapping protein LRRC16A (CARMIL homolog) (Capping protein regulator and myosin 1 linker protein 1) (Capping protein, Arp2/3 and myosin-I linker homolog 1) (Capping protein, Arp2/3 and myosin-I linker protein 1) (Leucine-rich repeat-containing protein 16A)	actin filament network formation [GO:0051639]; actin filament organization [GO:0007015]; barbed-end actin filament uncapping [GO:0051638]; blood coagulation [GO:0007596]; cell migration [GO:0016477]; lamellipodium assembly [GO:0030032]; macropinocytosis [GO:0044351]; negative regulation of barbed-end actin filament capping [GO:2000813]; positive regulation of actin filament polymerization [GO:003…
Q2HJ54	8.58943e-09	-2.93368	5.09059	↓	PITPNA	Bos taurus (Bovine)	Phosphatidylinositol transfer protein alpha isoform (PI-TP-alpha) (PtdIns transfer protein alpha) (PtdInsTP alpha) (Phosphatidylinositol-transfer protein 35 kDa isoform) (PI-TP 35 kda isoform)
Q6ZMG9	1.97121e-09	-2.92798	4.63417	↓	CERS6 LASS6	Homo sapiens (Human)	Ceramide synthase 6 (CerS6) (EC 2.3.1.-) (LAG1 longevity assurance homolog 6)	ceramide biosynthetic process [GO:0046513]; inflammatory response [GO:0006954]; sphingolipid biosynthetic process [GO:0030148]
Q6AZB8	9.2188e-07	-2.92793	3.86564	↓	harbi1 zgc:91866	Danio rerio (Zebrafish) (Brachydanio rerio)	Putative nuclease HARBI1 (EC 3.1.-.-) (Harbinger transposase-derived nuclease)
O13016	7.11811e-08	-2.9086	4.62682	↓	PTPN1 PTP1B	Gallus gallus (Chicken)	Tyrosine-protein phosphatase non-receptor type 1 (EC 3.1.3.48) (CPTP1) (Protein-tyrosine phosphatase 1B) (PTP-1B)	actin cytoskeleton reorganization [GO:0031532]; endoplasmic reticulum unfolded protein response [GO:0030968]; peptidyl-tyrosine dephosphorylation [GO:0035335]; regulation of endocytosis [GO:0030100]; regulation of signal transduction [GO:0009966]
Q641G4	7.972e-06	-2.90488	3.9257	↓	ncaph2	Xenopus laevis (African clawed frog)	Condensin-2 complex subunit H2 (Non-SMC condensin II complex subunit H2)	chromosome condensation [GO:0030261]
Q00174	3.7775e-07	-2.87646	4.16135	↓	LanA lamA CG10236	Drosophila melanogaster (Fruit fly)	Laminin subunit alpha (Laminin A chain)	animal organ morphogenesis [GO:0009887]; axon guidance [GO:0007411]; basement membrane organization [GO:0071711]; cell adhesion mediated by integrin [GO:0033627]; dorsal trunk growth, open tracheal system [GO:0035001]; heart development [GO:0007507]; melanotic encapsulation of foreign target [GO:0035011]; mesoderm development [GO:0007498]; negative regulation of synaptic growth at neuromuscular j…
Q2KHU8	0	-2.87281	3.75988	↓	EIF2S3	Bos taurus (Bovine)	Eukaryotic translation initiation factor 2 subunit 3 (EC 3.6.5.3) (Eukaryotic translation initiation factor 2 subunit gamma) (eIF-2-gamma)	formation of translation preinitiation complex [GO:0001731]; positive regulation of translational fidelity [GO:0045903]; translational initiation [GO:0006413]
P87362	5.65349e-09	-2.86456	5.23687	↓	BLMH	Gallus gallus (Chicken)	Bleomycin hydrolase (BH) (BLM hydrolase) (BMH) (EC 3.4.22.40) (Aminopeptidase H)	homocysteine catabolic process [GO:0043418]; response to drug [GO:0042493]; response to toxic substance [GO:0009636]
Q7ZV80	0	-2.86279	4.6681	↓	smndc1 spf30	Danio rerio (Zebrafish) (Brachydanio rerio)	Survival of motor neuron-related-splicing factor 30 (Survival motor neuron domain-containing protein 1)	mRNA processing [GO:0006397]; RNA splicing [GO:0008380]
Q5RBL0	5.11593e-09	-2.85846	4.33749	↓	YIPF1	Pongo abelii (Sumatran orangutan) (Pongo pygmaeus abelii)	Protein YIPF1 (YIP1 family member 1)	vesicle-mediated transport [GO:0016192]
Q5F3L9	3.34983e-09	-2.85314	4.53239	↓	RIPOR2 FAM65B MYONAP RCJMB04_13m20	Gallus gallus (Chicken)	Rho family-interacting cell polarization regulator 2 (Myogenesis-related and NCAM-associated protein)	cell adhesion [GO:0007155]; cellular response to chemokine [GO:1990869]; chemotaxis [GO:0006935]; negative regulation of cell adhesion [GO:0007162]; negative regulation of establishment of T cell polarity [GO:1903904]; negative regulation of protein localization to cell leading edge [GO:1905872]; negative regulation of Rho guanyl-nucleotide exchange factor activity [GO:2001107]; negative regulati…
Q9C0C7	0	-2.8428	4.80975	↓	AMBRA1 KIAA1736	Homo sapiens (Human)	Activating molecule in BECN1-regulated autophagy protein 1	autophagosome assembly [GO:0000045]; autophagy [GO:0006914]; autophagy of mitochondrion [GO:0000422]; cell differentiation [GO:0030154]; cellular response to starvation [GO:0009267]; macroautophagy [GO:0016236]; mitophagy [GO:0000423]; negative regulation of cardiac muscle cell apoptotic process [GO:0010667]; negative regulation of cell population proliferation [GO:0008285]; negative regulation o…
Q92485	0.00764454	-2.83068	3.12842	↓	SMPDL3B ASML3B ASMLPD	Homo sapiens (Human)	Acid sphingomyelinase-like phosphodiesterase 3b (ASM-like phosphodiesterase 3b) (EC 3.1.4.-)	inflammatory response [GO:0006954]; innate immune response [GO:0045087]; membrane lipid catabolic process [GO:0046466]; negative regulation of inflammatory response [GO:0050728]; negative regulation of toll-like receptor signaling pathway [GO:0034122]; sphingomyelin catabolic process [GO:0006685]
Q2KHX8	1.27696e-07	-2.82321	4.68165	↓	RCL1	Bos taurus (Bovine)	RNA 3'-terminal phosphate cyclase-like protein	endonucleolytic cleavage of tricistronic rRNA transcript (SSU-rRNA, 5.8S rRNA, LSU-rRNA) [GO:0000479]
Q07954	0	-2.80866	3.01432	↓	LRP1 A2MR APR	Homo sapiens (Human)	Prolow-density lipoprotein receptor-related protein 1 (LRP-1) (Alpha-2-macroglobulin receptor) (A2MR) (Apolipoprotein E receptor) (APOER) (CD antigen CD91) [Cleaved into: Low-density lipoprotein receptor-related protein 1 85 kDa subunit (LRP-85); Low-density lipoprotein receptor-related protein 1 515 kDa subunit (LRP-515); Low-density lipoprotein receptor-related protein 1 intracellular domain (L…	aging [GO:0007568]; amyloid-beta clearance [GO:0097242]; amyloid-beta clearance by cellular catabolic process [GO:0150094]; amyloid-beta clearance by transcytosis [GO:0150093]; aorta morphogenesis [GO:0035909]; apoptotic cell clearance [GO:0043277]; astrocyte activation involved in immune response [GO:0002265]; cell population proliferation [GO:0008283]; cellular lipid catabolic process [GO:00442…
D3ZFD0	0	-2.80696	3.90051	↓	Myo18a	Rattus norvegicus (Rat)	Unconventional myosin-XVIIIa	actomyosin structure organization [GO:0031032]; asymmetric Golgi ribbon formation [GO:0090164]; cell migration [GO:0016477]; cellular response to interferon-gamma [GO:0071346]; Golgi organization [GO:0007030]; Golgi ribbon formation [GO:0090161]; Golgi vesicle budding [GO:0048194]; negative regulation of apoptotic process [GO:0043066]; positive regulation of opsonization [GO:1903028]; positive re…
P98092	2.17593e-06	-2.80432	3.17892	↓		Bombyx mori (Silk moth)	Hemocytin (Humoral lectin)	cell adhesion [GO:0007155]
Q24210	6.17593e-10	-2.79612	4.69421	↓	CASK Caki cmg CG6703	Drosophila melanogaster (Fruit fly)	Peripheral plasma membrane protein CASK (dCASK) (EC 2.7.11.17) (Calcium/calmodulin-dependent protein kinase) (CAKI) (Camguk)	adult locomotory behavior [GO:0008344]; adult walking behavior [GO:0007628]; anesthesia-resistant memory [GO:0007615]; behavioral response to ethanol [GO:0048149]; border follicle cell migration [GO:0007298]; locomotion [GO:0040011]; long-term memory [GO:0007616]; male courtship behavior [GO:0008049]; medium-term memory [GO:0072375]; neuromuscular synaptic transmission [GO:0007274]; neurotransmit…
Q5R587	5.54383e-06	-2.78778	4.17297	↓	POLR2E	Pongo abelii (Sumatran orangutan) (Pongo pygmaeus abelii)	DNA-directed RNA polymerases I, II, and III subunit RPABC1 (RNA polymerases I, II, and III subunit ABC1) (DNA-directed RNA polymerase II subunit E) (RPB5 homolog)	transcription by RNA polymerase II [GO:0006366]
P05383	9.08044e-08	-2.7578	1.97752	↓	PRKACB	Sus scrofa (Pig)	cAMP-dependent protein kinase catalytic subunit beta (PKA C-beta) (EC 2.7.11.11)	G protein-coupled receptor signaling pathway [GO:0007186]; protein kinase A signaling [GO:0010737]; protein phosphorylation [GO:0006468]
Q7ZTL7	5.4809e-10	-2.71968	2.96687	↓	bcs1l	Xenopus laevis (African clawed frog)	Mitochondrial chaperone BCS1 (BCS1-like protein)	mitochondrial respiratory chain complex III assembly [GO:0034551]
Q9VB68	0	-2.7141	2.85191	↓	grass c-SP1 CG5896	Drosophila melanogaster (Fruit fly)	Serine protease grass (EC 3.4.21.-) (Gram-positive specific serine protease)	defense response to fungus [GO:0050832]; defense response to Gram-positive bacterium [GO:0050830]; innate immune response [GO:0045087]; positive regulation of antibacterial peptide biosynthetic process [GO:0006963]; positive regulation of antifungal peptide production [GO:0002804]; positive regulation of Toll signaling pathway [GO:0045752]; proteolysis [GO:0006508]
Q4R3Y4	0	-2.71157	4.46878	↓	SLC27A4 FATP4 QtsA-13277	Macaca fascicularis (Crab-eating macaque) (Cynomolgus monkey)	Long-chain fatty acid transport protein 4 (FATP-4) (Fatty acid transport protein 4) (Arachidonate--CoA ligase) (EC 6.2.1.15) (Long-chain-fatty-acid--CoA ligase) (Solute carrier family 27 member 4) (Very long-chain acyl-CoA synthetase 4) (ACSVL4) (EC 6.2.1.-)	fatty acid transport [GO:0015908]
Q8IRG6	4.15237e-06	-2.70216	4.5941	↓	dre4 spt16 CG1828	Drosophila melanogaster (Fruit fly)	FACT complex subunit spt16 (Facilitates chromatin transcription complex subunit SPT16) (dSPT16)	DNA repair [GO:0006281]; DNA replication [GO:0006260]; DNA replication-independent nucleosome organization [GO:0034724]; positive regulation of transcription elongation from RNA polymerase II promoter [GO:0032968]; regulation of chromatin assembly or disassembly [GO:0001672]; transcription elongation from RNA polymerase II promoter [GO:0006368]
Q99447	0	-2.66634	4.87061	↓	PCYT2	Homo sapiens (Human)	Ethanolamine-phosphate cytidylyltransferase (EC 2.7.7.14) (CTP:phosphoethanolamine cytidylyltransferase) (Phosphorylethanolamine transferase)	phosphatidylethanolamine biosynthetic process [GO:0006646]; phospholipid biosynthetic process [GO:0008654]
O00370	2.09153e-08	-2.66133	3.41796	↓		Homo sapiens (Human)	LINE-1 retrotransposable element ORF2 protein (ORF2p) [Includes: Reverse transcriptase (EC 2.7.7.49); Endonuclease (EC 3.1.21.-)]	DNA recombination [GO:0006310]; nucleic acid phosphodiester bond hydrolysis [GO:0090305]; reverse transcription involved in RNA-mediated transposition [GO:0032199]; transposition, RNA-mediated [GO:0032197]
Q9D1Q6	0	-2.65959	3.40761	↓	Erp44 Kiaa0573 Txndc4	Mus musculus (Mouse)	Endoplasmic reticulum resident protein 44 (ER protein 44) (ERp44) (Thioredoxin domain-containing protein 4)	cell redox homeostasis [GO:0045454]; glycoprotein metabolic process [GO:0009100]; protein folding [GO:0006457]; response to endoplasmic reticulum stress [GO:0034976]; response to unfolded protein [GO:0006986]
P48553	1.29688e-08	-2.64775	3.95134	↓	TRAPPC10 EHOC1 TMEM1	Homo sapiens (Human)	Trafficking protein particle complex subunit 10 (Epilepsy holoprosencephaly candidate 1 protein) (EHOC-1) (Protein GT334) (Trafficking protein particle complex subunit TMEM1) (Transport protein particle subunit TMEM1) (TRAPP subunit TMEM1)	COPII vesicle coating [GO:0048208]; early endosome to Golgi transport [GO:0034498]; intra-Golgi vesicle-mediated transport [GO:0006891]
P28749	0.00085616	-2.63152	3.39617	↓	RBL1	Homo sapiens (Human)	Retinoblastoma-like protein 1 (107 kDa retinoblastoma-associated protein) (p107) (pRb1)	cell cycle [GO:0007049]; cell differentiation [GO:0030154]; chromatin organization [GO:0006325]; negative regulation of cellular senescence [GO:2000773]; negative regulation of G1/S transition of mitotic cell cycle [GO:2000134]; negative regulation of gene expression [GO:0010629]; negative regulation of transcription by RNA polymerase II [GO:0000122]; positive regulation of transcription by RNA p…
P00522	0.0368878	-2.62928	3.76752	↓	Abl ABL-1 Dash CG4032	Drosophila melanogaster (Fruit fly)	Tyrosine-protein kinase Abl (EC 2.7.10.2) (D-ash) (Protein abelson)	axis elongation [GO:0003401]; axon guidance [GO:0007411]; axon midline choice point recognition [GO:0016199]; axonogenesis [GO:0007409]; branchiomotor neuron axon guidance [GO:0021785]; central nervous system development [GO:0007417]; chemical synaptic transmission [GO:0007268]; compound eye development [GO:0048749]; cytoplasmic transport, nurse cell to oocyte [GO:0007303]; dendrite morphogenesis…
P70102	1.35105e-06	-2.61324	4.78678	↓	EEF1E1	Cricetulus griseus (Chinese hamster) (Cricetulus barabensis griseus)	Eukaryotic translation elongation factor 1 epsilon-1 (Elongation factor p18) (Multisynthase complex auxiliary component p18)	negative regulation of cell population proliferation [GO:0008285]; positive regulation of apoptotic process [GO:0043065]; positive regulation of DNA damage response, signal transduction by p53 class mediator [GO:0043517]; translation [GO:0006412]
Q9JMD3	0.0145146	-2.56933	3.13534	↓	Stard10 Pctpl Sdccag28 Sdccagg28	Mus musculus (Mouse)	START domain-containing protein 10 (StARD10) (PCTP-like protein) (PCTP-L) (Serologically defined colon cancer antigen 28 homolog) (StAR-related lipid transfer protein 10)	bile acid secretion [GO:0032782]; lipid transport [GO:0006869]; positive regulation of peroxisome proliferator activated receptor signaling pathway [GO:0035360]
Q9VZX9	0	-2.56331	4.08377	↓	AhcyL1 CG9977	Drosophila melanogaster (Fruit fly)	Adenosylhomocysteinase-like 1 (dAhcyL1) (Inactive S-adenosyl-L-homocysteine hydrolase) (S-adenosylhomocysteine hydrolase-like protein 1)	one-carbon metabolic process [GO:0006730]; S-adenosylhomocysteine catabolic process [GO:0019510]; S-adenosylmethionine cycle [GO:0033353]
P57760	4.52592e-08	-2.55319	3.32415	↓	Stk16 Mpsk1 Tsf1	Rattus norvegicus (Rat)	Serine/threonine-protein kinase 16 (EC 2.7.11.1) (Myristoylated and palmitoylated serine/threonine-protein kinase) (MPSK) (Protein kinase PKL12) (TGF-beta-stimulated factor 1) (TSF-1) (Tyrosine-protein kinase STK16) (EC 2.7.10.2)	cellular response to transforming growth factor beta stimulus [GO:0071560]; positive regulation of transcription by RNA polymerase II [GO:0045944]; protein autophosphorylation [GO:0046777]; protein phosphorylation [GO:0006468]
Q949P2	4.18693e-08	-2.53062	3.99345	↓	CYOP TOP2 At5g10540 F12B17.110	Arabidopsis thaliana (Mouse-ear cress)	Probable cytosolic oligopeptidase A (EC 3.4.24.70) (Thimet metalloendopeptidase 2) (Zincin-like metalloproteases family protein 2)	peptide metabolic process [GO:0006518]; proteolysis [GO:0006508]; response to cadmium ion [GO:0046686]
Q80TI0	1.88779e-07	-2.52694	1.79931	↓	Gramd1b Kiaa1201	Mus musculus (Mouse)	Protein Aster-B (GRAM domain-containing protein 1B)	cellular response to cholesterol [GO:0071397]; cholesterol homeostasis [GO:0042632]
Q21279	0.00279216	-2.49114	2.56714	↓	ttll-15 K07C5.7	Caenorhabditis elegans	Probable tubulin polyglutamylase ttll-15 (EC 6.-.-.-) (Tubulin--tyrosine ligase-like protein 15)	cellular protein modification process [GO:0006464]; oviposition [GO:0018991]
Q6RUV5	0.000206828	-2.46621	3.79048	↓	Rac1	Rattus norvegicus (Rat)	Ras-related C3 botulinum toxin substrate 1 (EC 3.6.5.2) (p21-Rac1)	actin cytoskeleton organization [GO:0030036]; actin filament organization [GO:0007015]; actin filament polymerization [GO:0030041]; anatomical structure arrangement [GO:0048532]; auditory receptor cell morphogenesis [GO:0002093]; axon guidance [GO:0007411]; bone resorption [GO:0045453]; cell adhesion [GO:0007155]; cell-cell junction organization [GO:0045216]; cell migration [GO:0016477]; cell mot…
Q922Q5	0.00914274	-2.43674	2.81096	↓	Slc35b3	Mus musculus (Mouse)	Adenosine 3'-phospho 5'-phosphosulfate transporter 2 (PAPS transporter 2) (Solute carrier family 35 member B3)
Q9R0S2	6.40047e-10	-2.43135	1.67308	↓	Mmp24 Mmp21 Mt5mmp	Mus musculus (Mouse)	Matrix metalloproteinase-24 (MMP-24) (EC 3.4.24.-) (Matrix metalloproteinase-21) (MMP-21) (Membrane-type matrix metalloproteinase 5) (MT-MMP 5) (MTMMP5) (Membrane-type-5 matrix metalloproteinase) (MT5-MMP) (MT5MMP) [Cleaved into: Processed matrix metalloproteinase-24]	cell-cell adhesion mediated by cadherin [GO:0044331]; cell-cell adhesion via plasma-membrane adhesion molecules [GO:0098742]; collagen catabolic process [GO:0030574]; detection of temperature stimulus involved in sensory perception of pain [GO:0050965]; extracellular matrix organization [GO:0030198]; glial cell differentiation [GO:0010001]; neuronal stem cell population maintenance [GO:0097150]; …
Q9Y5V3	0	-2.4275	2.17632	↓	MAGED1 NRAGE PP2250 PRO2292	Homo sapiens (Human)	Melanoma-associated antigen D1 (MAGE tumor antigen CCF) (MAGE-D1 antigen) (Neurotrophin receptor-interacting MAGE homolog)	circadian regulation of gene expression [GO:0032922]; negative regulation of epithelial cell proliferation [GO:0050680]; negative regulation of protein localization to nucleus [GO:1900181]; negative regulation of transcription, DNA-templated [GO:0045892]; positive regulation of apoptotic signaling pathway [GO:2001235]; positive regulation of branching involved in ureteric bud morphogenesis [GO:00…
Q9I7F7	1.01196e-05	-2.40434	3.71657	↓	Ack-like PR2 CG43741	Drosophila melanogaster (Fruit fly)	Activated Cdc42 kinase-like (EC 2.7.10.2) (Tyrosine-protein kinase PR2)	dorsal closure, amnioserosa morphology change [GO:0046664]; head involution [GO:0008258]; myosin filament assembly [GO:0031034]; protein phosphorylation [GO:0006468]
P56616	7.92227e-05	-2.37045	4.0965	↓	ube2c ubch10 ubcx	Xenopus laevis (African clawed frog)	Ubiquitin-conjugating enzyme E2 C (EC 2.3.2.23) ((E3-independent) E2 ubiquitin-conjugating enzyme C) (EC 2.3.2.24) (E2 ubiquitin-conjugating enzyme C) (UBC-X) (Ubiquitin carrier protein C) (Ubiquitin-protein ligase C)	anaphase-promoting complex-dependent catabolic process [GO:0031145]; cell division [GO:0051301]; exit from mitosis [GO:0010458]; free ubiquitin chain polymerization [GO:0010994]; protein K11-linked ubiquitination [GO:0070979]; ubiquitin-dependent protein catabolic process [GO:0006511]
O95433	0.000152923	-2.36852	3.41864	↓	AHSA1 C14orf3 HSPC322	Homo sapiens (Human)	Activator of 90 kDa heat shock protein ATPase homolog 1 (AHA1) (p38)	positive regulation of ATPase activity [GO:0032781]; viral process [GO:0016032]
Q91V01	0	-2.36184	4.56566	↓	Lpcat3 Grcc3f Mboat5 Oact5	Mus musculus (Mouse)	Lysophospholipid acyltransferase 5 (LPLAT 5) (EC 2.3.1.-) (1-acylglycerophosphocholine O-acyltransferase) (EC 2.3.1.23) (1-acylglycerophosphoethanolamine O-acyltransferase) (EC 2.3.1.n7) (1-acylglycerophosphoserine O-acyltransferase) (EC 2.3.1.n6) (Lysophosphatidylcholine acyltransferase) (LPCAT) (Lyso-PC acyltransferase) (Lysophosphatidylcholine acyltransferase 3) (Lyso-PC acyltransferase 3) (mL…	phospholipid biosynthetic process [GO:0008654]; regulation of plasma lipoprotein particle levels [GO:0097006]
Q96HA9	0.000591897	-2.34796	4.09473	↓	PEX11G PEX11C	Homo sapiens (Human)	Peroxisomal membrane protein 11C (Peroxin-11C) (Peroxisomal biogenesis factor 11C) (Protein PEX11 homolog gamma) (PEX11-gamma)	peroxisome fission [GO:0016559]; regulation of peroxisome size [GO:0044375]
O08700	4.64924e-06	-2.32986	1.13367	↓	Vps45 Vps45a	Rattus norvegicus (Rat)	Vacuolar protein sorting-associated protein 45 (rVps45)	protein transport [GO:0015031]; vesicle docking involved in exocytosis [GO:0006904]
Q9R1A9	5.78203e-11	-2.29849	3.10035	↓	Trex2	Mus musculus (Mouse)	Three prime repair exonuclease 2 (EC 3.1.11.2) (3'-5' exonuclease TREX2)	DNA metabolic process [GO:0006259]; DNA repair [GO:0006281]
Q2HJF4	0.0312083	-2.28061	2.78835	↓	PBLD MAWBP	Bos taurus (Bovine)	Phenazine biosynthesis-like domain-containing protein (EC 5.1.-.-)	biosynthetic process [GO:0009058]; maintenance of gastrointestinal epithelium [GO:0030277]; negative regulation of epithelial cell migration [GO:0010633]; negative regulation of epithelial cell proliferation [GO:0050680]; negative regulation of epithelial to mesenchymal transition [GO:0010719]; negative regulation of pathway-restricted SMAD protein phosphorylation [GO:0060394]; negative regulatio…
Q8CH02	1.78326e-07	-2.28015	2.54959	↓	Sugp1 Sf4	Mus musculus (Mouse)	SURP and G-patch domain-containing protein 1 (Splicing factor 4)	mRNA processing [GO:0006397]; RNA splicing [GO:0008380]
P22468	0.000699911	-2.27809	4.04478	↓	gdl CG7268	Drosophila melanogaster (Fruit fly)	Gonadal protein gdl
Q5XGC9	1.23663e-10	-2.27188	3.0679	↓	srfbp1 TTpA001g14.1	Xenopus tropicalis (Western clawed frog) (Silurana tropicalis)	Serum response factor-binding protein 1 (SRF-dependent transcription regulation-associated protein)	maturation of SSU-rRNA [GO:0030490]
Q24423	9.28366e-10	-2.25613	3.93934	↓	noc nocA CG4491	Drosophila melanogaster (Fruit fly)	Zinc finger protein Noc (Zinc finger protein NocA)	brain development [GO:0007420]; compound eye photoreceptor fate commitment [GO:0001752]; eye-antennal disc development [GO:0035214]; leg disc development [GO:0035218]; negative regulation of gene expression [GO:0010629]; negative regulation of transcription, DNA-templated [GO:0045892]; Notch signaling pathway [GO:0007219]; ocellus development [GO:0008056]; open tracheal system development [GO:000…
Q5U385	2.62973e-07	-2.25125	3.19569	↓	tbpl1 tlf tlp trf2 trp	Danio rerio (Zebrafish) (Brachydanio rerio)	TATA box-binding protein-like protein 1 (TBP-like protein 1) (TATA box-binding protein-related factor 2) (TBP-related factor 2) (TBP-like factor)	DNA-templated transcription, initiation [GO:0006352]; embryo development ending in birth or egg hatching [GO:0009792]; transcription by RNA polymerase II [GO:0006366]
B6VQA1	0	-2.24832	1.13866	↓	dimm CG8667	Drosophila melanogaster (Fruit fly)	Protein dimmed	neuroendocrine cell differentiation [GO:0061101]; positive regulation of hormone secretion [GO:0046887]; positive regulation of peptide secretion [GO:0002793]; positive regulation of transcription by RNA polymerase II [GO:0045944]; regulation of transcription, DNA-templated [GO:0006355]; ventral cord development [GO:0007419]
Q90596	2.2503e-08	-2.2143	3.01966	↓	MAFK	Gallus gallus (Chicken)	Transcription factor MafK
Q290X1	4.24611e-08	-2.2096	2.9421	↓	slv GA21278	Drosophila pseudoobscura pseudoobscura (Fruit fly)	Sugar transporter SWEET1 (Protein saliva)	salivary gland development [GO:0007431]
Q5RBW6	1.49187e-15	-2.17148	3.58258	↓	STX12	Pongo abelii (Sumatran orangutan) (Pongo pygmaeus abelii)	Syntaxin-12	intracellular protein transport [GO:0006886]; vesicle-mediated transport [GO:0016192]
O46655	0.000114678	-2.16998	1.73569	↓	WAP	Sus scrofa (Pig)	Whey acidic protein (WAP)
Q9D7B1	0.00279938	-2.1462	3.92359	↓	Dus2 Dus2l	Mus musculus (Mouse)	tRNA-dihydrouridine(20) synthase [NAD(P)+]-like (EC 1.3.1.91) (Dihydrouridine synthase 2) (tRNA-dihydrouridine synthase 2-like)	negative regulation of cell death [GO:0060548]; tRNA dihydrouridine synthesis [GO:0002943]
Q96CN9	0.0361222	-2.14285	2.56854	↓	GCC1	Homo sapiens (Human)	GRIP and coiled-coil domain-containing protein 1 (Golgi coiled-coil protein 1)
Q9V7S5	2.88228e-07	-2.13267	1.59376	↓	Picot CG8098	Drosophila melanogaster (Fruit fly)	Putative inorganic phosphate cotransporter	anion transport [GO:0006820]; sodium ion transport [GO:0006814]
Q9BZE4	1.8998e-05	-2.12454	3.6463	↓	GTPBP4 CRFG NOG1	Homo sapiens (Human)	Nucleolar GTP-binding protein 1 (Chronic renal failure gene protein) (GTP-binding protein NGB)	maturation of LSU-rRNA from tricistronic rRNA transcript (SSU-rRNA, 5.8S rRNA, LSU-rRNA) [GO:0000463]; negative regulation of cell-cell adhesion [GO:0022408]; negative regulation of cell migration [GO:0030336]; negative regulation of cell population proliferation [GO:0008285]; negative regulation of collagen binding [GO:0033342]; negative regulation of DNA replication [GO:0008156]; negative regul…
Q68HB4	0	-2.12275	2.34673	↓		Bombyx mori (Silk moth)	Profilin
Q6GQT9	1.1711e-11	-2.10041	3.23257	↓	Nomo1	Mus musculus (Mouse)	Nodal modulator 1
Q9D305	0.00652409	-2.07484	3.54319	↓	Thap2	Mus musculus (Mouse)	THAP domain-containing protein 2
Q9VDT6	4.84505e-05	-2.07245	3.03335	↓	CG11447	Drosophila melanogaster (Fruit fly)	rRNA methyltransferase 2, mitochondrial (EC 2.1.1.-) (rRNA (uridine-2'-O)-methyltransferase)	RNA methylation [GO:0001510]
P11536	2.16666e-11	-2.05504	3.78277	↓	Eip74EF E74 CG32180	Drosophila melanogaster (Fruit fly)	Ecdysone-induced protein 74EF isoform B (ETS-related protein E74B)	autophagy [GO:0006914]; cell death [GO:0008219]; cell differentiation [GO:0030154]; oogenesis [GO:0048477]; positive regulation of transcription by RNA polymerase II [GO:0045944]; regulation of development, heterochronic [GO:0040034]; regulation of transcription by RNA polymerase II [GO:0006357]; salivary gland cell autophagic cell death [GO:0035071]
Q5M8L0	0.00223355	-2.05102	3.7948	↓	otud6b	Xenopus tropicalis (Western clawed frog) (Silurana tropicalis)	Deubiquitinase OTUD6B (EC 3.4.19.12)	protein deubiquitination [GO:0016579]
B5FXA0	1.14726e-10	-2.05061	2.16613	↓	etfrf1 LYRM5	Taeniopygia guttata (Zebra finch) (Poephila guttata)	Electron transfer flavoprotein regulatory factor 1 (LYR motif-containing protein 5)	respiratory electron transport chain [GO:0022904]
Q9Y105	1.78604e-06	-2.04613	2.36716	↓	GlnRS Aats-gln CG10506	Drosophila melanogaster (Fruit fly)	Probable glutamine--tRNA ligase (EC 6.1.1.18) (Glutaminyl-tRNA synthetase)	dendrite morphogenesis [GO:0048813]; glutaminyl-tRNA aminoacylation [GO:0006425]
Q5T011	0.00637722	-2.04106	1.84983	↓	SZT2 C1orf84 KIAA0467	Homo sapiens (Human)	KICSTOR complex protein SZT2 (Seizure threshold 2 protein homolog)	cellular response to amino acid starvation [GO:0034198]; cellular response to glucose starvation [GO:0042149]; central nervous system development [GO:0007417]; corpus callosum morphogenesis [GO:0021540]; negative regulation of TORC1 signaling [GO:1904262]; pigmentation [GO:0043473]; post-embryonic development [GO:0009791]; protein localization to lysosome [GO:0061462]; regulation of superoxide di…
Q9D4H8	2.33339e-13	-2.03363	3.69781	↓	Cul2	Mus musculus (Mouse)	Cullin-2 (CUL-2)	proteasome-mediated ubiquitin-dependent protein catabolic process [GO:0043161]; protein catabolic process [GO:0030163]; protein ubiquitination [GO:0016567]; SCF-dependent proteasomal ubiquitin-dependent protein catabolic process [GO:0031146]; ubiquitin-dependent protein catabolic process [GO:0006511]
Q8TC12	0	-2.02367	2.7299	↓	RDH11 ARSDR1 PSDR1 SDR7C1 CGI-82	Homo sapiens (Human)	Retinol dehydrogenase 11 (EC 1.1.1.300) (Androgen-regulated short-chain dehydrogenase/reductase 1) (HCV core-binding protein HCBP12) (Prostate short-chain dehydrogenase/reductase 1) (Retinal reductase 1) (RalR1) (Short chain dehydrogenase/reductase family 7C member 1)	cellular detoxification of aldehyde [GO:0110095]; retinal metabolic process [GO:0042574]; retinoid metabolic process [GO:0001523]; retinol metabolic process [GO:0042572]
P26323	0	-2.02107	0.948444	↓	Fli1 Fli-1	Mus musculus (Mouse)	Friend leukemia integration 1 transcription factor (Retroviral integration site protein Fli-1)	animal organ morphogenesis [GO:0009887]; blood circulation [GO:0008015]; cell differentiation [GO:0030154]; cellular process [GO:0009987]; megakaryocyte development [GO:0035855]; positive regulation of transcription, DNA-templated [GO:0045893]; positive regulation of transcription by RNA polymerase II [GO:0045944]; regulation of transcription, DNA-templated [GO:0006355]; regulation of transcripti…
Q9BXW7	3.11243e-08	-2.01519	1.44155	↓	HDHD5 CECR5	Homo sapiens (Human)	Haloacid dehalogenase-like hydrolase domain-containing 5 (Cat eye syndrome critical region protein 5)	glycerophospholipid biosynthetic process [GO:0046474]
Q23979	1.34371e-09	-2.01325	1.72179	↓	Myo61F Myo1C CG9155	Drosophila melanogaster (Fruit fly)	Unconventional myosin IC (MyoIC) (Brush border myosin IB) (BBMIB) (Myosin-IB) (MIB) (Unconventional myosin 1C) (Myo1C)	actin filament organization [GO:0007015]; defense response to bacterium [GO:0042742]; determination of left/right symmetry [GO:0007368]; imaginal disc-derived male genitalia morphogenesis [GO:0048803]; mesoderm development [GO:0007498]; microvillus organization [GO:0032528]; vesicle transport along actin filament [GO:0030050]
Q92769	1.80174e-11	-1.98546	2.55295	↓	HDAC2	Homo sapiens (Human)	Histone deacetylase 2 (HD2) (EC 3.5.1.98)	ATP-dependent chromatin remodeling [GO:0043044]; behavioral response to ethanol [GO:0048149]; blood coagulation [GO:0007596]; cardiac muscle hypertrophy [GO:0003300]; cellular response to dopamine [GO:1903351]; cellular response to heat [GO:0034605]; cellular response to hydrogen peroxide [GO:0070301]; cellular response to retinoic acid [GO:0071300]; cellular response to transforming growth facto…
Q9DC53	1.02689e-11	-1.97753	1.47208	↓	Cpne8	Mus musculus (Mouse)	Copine-8 (Copine VIII)	cellular response to calcium ion [GO:0071277]
Q04833	9.40388e-06	-1.96851	2.96309	↓	lrp-1 F29D11.1	Caenorhabditis elegans	Low-density lipoprotein receptor-related protein (LRP)	ecdysis, collagen and cuticulin-based cuticle [GO:0042395]; endocytosis [GO:0006897]; nematode larval development [GO:0002119]; positive regulation of locomotion [GO:0040017]; positive regulation of multicellular organism growth [GO:0040018]; regulation of cell migration [GO:0030334]; sterol transport [GO:0015918]
P29147	8.03443e-08	-1.94705	2.10835	↓	Bdh1 Bdh	Rattus norvegicus (Rat)	D-beta-hydroxybutyrate dehydrogenase, mitochondrial (EC 1.1.1.30) (3-hydroxybutyrate dehydrogenase) (BDH)	adipose tissue development [GO:0060612]; brain development [GO:0007420]; liver development [GO:0001889]; response to cadmium ion [GO:0046686]; response to corticosterone [GO:0051412]; response to drug [GO:0042493]; response to estradiol [GO:0032355]; response to ethanol [GO:0045471]; response to growth hormone [GO:0060416]; response to hormone [GO:0009725]; response to insulin [GO:0032868]; respo…
P0DPW5	0	-1.92393	1.38828	↓		Cormocephalus westwoodi (Westwood's green centipede)	U-scoloptoxin(01)-Cw1a (U-SLPTX(01)-Cw1a)
Q5YCC5	0	-1.92234	1.66014	↓	Tmc7	Gallus gallus (Chicken)	Transmembrane channel-like protein 7
A4IHD2	2.78765e-10	-1.91676	3.38634	↓	rad54l2 arip4	Xenopus tropicalis (Western clawed frog) (Silurana tropicalis)	Helicase ARIP4 (EC 3.6.4.12) (Androgen receptor-interacting protein 4) (RAD54-like protein 2)
Q7KU86	4.35468e-06	-1.90016	2.89111	↓	Urm1 CG33276	Drosophila melanogaster (Fruit fly)	Ubiquitin-related modifier 1 homolog	negative regulation of JNK cascade [GO:0046329]; protein urmylation [GO:0032447]; tRNA thio-modification [GO:0034227]; tRNA wobble uridine modification [GO:0002098]
O15945	1.31917e-07	-1.87667	1.59972	↓	tgo ARNT HIF-1-beta CG11987	Drosophila melanogaster (Fruit fly)	Aryl hydrocarbon receptor nuclear translocator homolog (dARNT) (Hypoxia-inducible factor 1-beta) (Protein tango)	appendage development [GO:0048736]; brain development [GO:0007420]; cellular response to hypoxia [GO:0071456]; cellular response to insulin stimulus [GO:0032869]; central nervous system development [GO:0007417]; glial cell migration [GO:0008347]; imaginal disc-derived leg joint morphogenesis [GO:0016348]; insulin receptor signaling pathway [GO:0008286]; negative regulation of transcription by RNA…
Q9V576	0	-1.87619	1.84676	↓	wun CG8804	Drosophila melanogaster (Fruit fly)	Putative phosphatidate phosphatase (EC 3.1.3.4) (Germ cell guidance factor) (Phosphatidic acid phosphatase type 2) (Protein wunen)	defense response to Gram-negative bacterium [GO:0050829]; ectopic germ cell programmed cell death [GO:0035234]; germ cell migration [GO:0008354]; germ cell repulsion [GO:0035233]; negative regulation of innate immune response [GO:0045824]; open tracheal system development [GO:0007424]; phospholipid dephosphorylation [GO:0046839]; phospholipid metabolic process [GO:0006644]; pole cell migration [G…
Q9VCA9	0	-1.8546	2.07773	↓	Spase22-23 CG5677	Drosophila melanogaster (Fruit fly)	Signal peptidase complex subunit 3 (EC 3.4.-.-) (Microsomal signal peptidase 22 kDa subunit) (SPC22) (SPase 22 kDa subunit)	protein targeting to ER [GO:0045047]; signal peptide processing [GO:0006465]
P33527	1.55169e-07	-1.84924	3.03097	↓	ABCC1 MRP MRP1	Homo sapiens (Human)	Multidrug resistance-associated protein 1 (EC 7.6.2.2) (ATP-binding cassette sub-family C member 1) (Glutathione-S-conjugate-translocating ATPase ABCC1) (EC 7.6.2.3) (Leukotriene C(4) transporter) (LTC4 transporter)	cell chemotaxis [GO:0060326]; cellular response to amyloid-beta [GO:1904646]; cobalamin metabolic process [GO:0009235]; export across plasma membrane [GO:0140115]; glutathione transmembrane transport [GO:0034775]; leukotriene metabolic process [GO:0006691]; leukotriene transport [GO:0071716]; phospholipid translocation [GO:0045332]; positive regulation of inflammatory response [GO:0050729]; respo…
P18091	1.78646e-05	-1.84279	2.95398	↓	Actn fliA l(1)2Cb CG4376	Drosophila melanogaster (Fruit fly)	Alpha-actinin, sarcomeric (F-actin cross-linking protein)	actin cytoskeleton reorganization [GO:0031532]; actin filament bundle assembly [GO:0051017]; cytoskeletal anchoring at plasma membrane [GO:0007016]; sarcomere organization [GO:0045214]
Q5RBU7	7.16629e-15	-1.83686	1.43477	↓	PRCP	Pongo abelii (Sumatran orangutan) (Pongo pygmaeus abelii)	Lysosomal Pro-X carboxypeptidase (EC 3.4.16.2) (Proline carboxypeptidase) (Prolylcarboxypeptidase) (PRCP)
Q5RBR8	0	-1.82662	2.18311	↓	EIF4H	Pongo abelii (Sumatran orangutan) (Pongo pygmaeus abelii)	Eukaryotic translation initiation factor 4H (eIF-4H)
Q68FX1	2.57675e-09	-1.82001	2.76157	↓	Mpi	Rattus norvegicus (Rat)	Mannose-6-phosphate isomerase (EC 5.3.1.8) (Phosphohexomutase) (Phosphomannose isomerase) (PMI)	GDP-mannose biosynthetic process [GO:0009298]; mannose to fructose-6-phosphate metabolic process [GO:0061611]; protein glycosylation [GO:0006486]
Q9VUV9	2.7587e-05	-1.80476	1.5527	↓	l(3)72Ab CG5931	Drosophila melanogaster (Fruit fly)	Putative U5 small nuclear ribonucleoprotein 200 kDa helicase (EC 3.6.4.13) (Protein lethal (3) 72Ab)	mitotic cell cycle [GO:0000278]; mRNA splicing, via spliceosome [GO:0000398]; regulation of alternative mRNA splicing, via spliceosome [GO:0000381]; RNA splicing [GO:0008380]; spermatogenesis [GO:0007283]; spliceosome conformational change to release U4 (or U4atac) and U1 (or U11) [GO:0000388]; ventral cord development [GO:0007419]
P21328	5.3414e-05	-1.73114	2.20648	↓	pol	Drosophila melanogaster (Fruit fly)	RNA-directed DNA polymerase from mobile element jockey (EC 2.7.7.49) (Reverse transcriptase)
Q27421	0	-1.68137	0.866525	↓	osp CG3479	Drosophila melanogaster (Fruit fly)	Protein outspread
Q8MKK4	8.53604e-06	-1.67802	2.06324	↓	Tret1-2 CG8234	Drosophila melanogaster (Fruit fly)	Facilitated trehalose transporter Tret1-2 homolog (DmTret1-2)	glucose import [GO:0046323]; trehalose transport [GO:0015771]
Q27874	0	-1.6707	1.13516	↓	pat-3 ZK1058.2	Caenorhabditis elegans	Integrin beta pat-3 (Paralyzed arrest at two-fold protein 3)	cell adhesion mediated by integrin [GO:0033627]; cell-matrix adhesion [GO:0007160]; cell migration [GO:0016477]; integrin-mediated signaling pathway [GO:0007229]; mitochondrion organization [GO:0007005]; muscle cell cellular homeostasis [GO:0046716]; muscle cell development [GO:0055001]; negative regulation of epidermal growth factor receptor signaling pathway [GO:0042059]; positive regulation of…
X1WEM4	2.4394e-05	-1.65492	0.757515	↓	tmem63c csc1	Danio rerio (Zebrafish) (Brachydanio rerio)	Calcium permeable stress-gated cation channel 1 (Transmembrane protein 63c)	glomerular filtration [GO:0003094]; glomerulus development [GO:0032835]
Q6AYH6	0.000870654	-1.64988	0.673316	↓	Emc10 Inm02	Rattus norvegicus (Rat)	ER membrane protein complex subunit 10	angiogenesis [GO:0001525]; positive regulation of angiogenesis [GO:0045766]; positive regulation of endothelial cell migration [GO:0010595]; positive regulation of endothelial cell proliferation [GO:0001938]; positive regulation of p38MAPK cascade [GO:1900745]
P48555	0	-1.64672	1.721	↓	Rala CG2849	Drosophila melanogaster (Fruit fly)	Ras-related protein Ral-a	border follicle cell migration [GO:0007298]; defense response to Gram-negative bacterium [GO:0050829]; innate immune response [GO:0045087]; negative regulation of innate immune response [GO:0045824]; negative regulation of JNK cascade [GO:0046329]; R3/R4 cell fate commitment [GO:0007464]; Ras protein signal transduction [GO:0007265]; regulation of cell morphogenesis [GO:0022604]
Q9NRK6	0.000112892	-1.64173	1.77729	↓	ABCB10	Homo sapiens (Human)	ATP-binding cassette sub-family B member 10, mitochondrial (ATP-binding cassette transporter 10) (ABC transporter 10 protein) (Mitochondrial ATP-binding cassette 2) (M-ABC2)	mitochondrial transport [GO:0006839]; transmembrane transport [GO:0055085]
Q25009	0	-1.64076	1.70034	↓		Homarus americanus (American lobster)	Tubulin beta-1 chain (Beta-I tubulin)	microtubule-based process [GO:0007017]
Q9D4P0	5.57763e-07	-1.63578	0.813676	↓	Arl5b Arl8	Mus musculus (Mouse)	ADP-ribosylation factor-like protein 5B (ADP-ribosylation factor-like protein 8)	intracellular protein transport [GO:0006886]; protein localization to Golgi membrane [GO:1903292]; vesicle-mediated transport [GO:0016192]
Q3SWX2	1.30475e-06	-1.62825	1.27381	↓	ACOT9	Bos taurus (Bovine)	Acyl-coenzyme A thioesterase 9, mitochondrial (Acyl-CoA thioesterase 9) (EC 3.1.2.-) (Acyl-CoA thioester hydrolase 9)	acyl-CoA metabolic process [GO:0006637]
Q9VN14	1.49187e-15	-1.60278	1.33016	↓	Cont CG1084	Drosophila melanogaster (Fruit fly)	Contactin	axon ensheathment [GO:0008366]; axon guidance [GO:0007411]; cell adhesion involved in heart morphogenesis [GO:0061343]; dendrite self-avoidance [GO:0070593]; establishment of glial blood-brain barrier [GO:0060857]; establishment or maintenance of epithelial cell apical/basal polarity [GO:0045197]; homophilic cell adhesion via plasma membrane adhesion molecules [GO:0007156]; nerve maturation [GO:0…
Q9UKV5	3.33971e-05	-1.57412	1.40239	↓	AMFR RNF45	Homo sapiens (Human)	E3 ubiquitin-protein ligase AMFR (EC 2.3.2.27) (Autocrine motility factor receptor) (AMF receptor) (RING finger protein 45) (RING-type E3 ubiquitin transferase AMFR) (gp78)	aging [GO:0007568]; endoplasmic reticulum mannose trimming [GO:1904380]; endoplasmic reticulum unfolded protein response [GO:0030968]; learning or memory [GO:0007611]; negative regulation of canonical Wnt signaling pathway [GO:0090090]; positive regulation of protein binding [GO:0032092]; protein autoubiquitination [GO:0051865]; protein folding [GO:0006457]; protein K48-linked ubiquitination [GO:…
Q8TEW0	1.19873e-13	-1.55256	1.35229	↓	PARD3 PAR3 PAR3A	Homo sapiens (Human)	Partitioning defective 3 homolog (PAR-3) (PARD-3) (Atypical PKC isotype-specific-interacting protein) (ASIP) (CTCL tumor antigen se2-5) (PAR3-alpha)	asymmetric cell division [GO:0008356]; axonogenesis [GO:0007409]; bicellular tight junction assembly [GO:0070830]; cell adhesion [GO:0007155]; cell cycle [GO:0007049]; establishment of cell polarity [GO:0030010]; establishment of centrosome localization [GO:0051660]; establishment of epithelial cell polarity [GO:0090162]; establishment or maintenance of cell polarity [GO:0007163]; establishment o…
O01404	0	-1.52593	1.75536	↓	Phm CG3832	Drosophila melanogaster (Fruit fly)	Peptidylglycine alpha-hydroxylating monooxygenase (dPHM) (EC 1.14.17.3)	memory [GO:0007613]; multicellular organism reproduction [GO:0032504]; peptide metabolic process [GO:0006518]; regulation of imaginal disc-derived wing size [GO:0044719]; response to fungus [GO:0009620]
Q7SYD5	0.00217685	-1.51411	0.97327	↓	sec31a sec31l1 sec31p	Danio rerio (Zebrafish) (Brachydanio rerio)	Protein transport protein Sec31A (SEC31-like protein 1) (SEC31-related protein A)	COPII-coated vesicle budding [GO:0090114]; COPII-coated vesicle cargo loading [GO:0090110]; digestive system development [GO:0055123]; endoplasmic reticulum organization [GO:0007029]; endoplasmic reticulum to Golgi vesicle-mediated transport [GO:0006888]; intracellular protein transport [GO:0006886]; liver development [GO:0001889]
Q02127	1.73707e-07	-1.48595	1.24377	↓	DHODH	Homo sapiens (Human)	Dihydroorotate dehydrogenase (quinone), mitochondrial (DHOdehase) (EC 1.3.5.2) (Dihydroorotate oxidase)	'de novo' pyrimidine nucleobase biosynthetic process [GO:0006207]; 'de novo' UMP biosynthetic process [GO:0044205]; female pregnancy [GO:0007565]; lactation [GO:0007595]; positive regulation of apoptotic process [GO:0043065]; pyrimidine nucleoside biosynthetic process [GO:0046134]; pyrimidine ribonucleotide biosynthetic process [GO:0009220]; regulation of mitochondrial fission [GO:0090140]; respo…
Q9VEZ3	0	-1.47557	1.08956	↓	msps CG5000	Drosophila melanogaster (Fruit fly)	Protein mini spindles	axon guidance [GO:0007411]; bicoid mRNA localization [GO:0045450]; centrosome duplication [GO:0051298]; cytoplasmic microtubule organization [GO:0031122]; endoplasmic reticulum organization [GO:0007029]; establishment of mitotic spindle orientation [GO:0000132]; establishment or maintenance of microtubule cytoskeleton polarity [GO:0030951]; establishment or maintenance of neuroblast polarity [GO:…
E7EXT2	0	-1.47106	1.35237	↓	uvssa si:dkey-18h19.2	Danio rerio (Zebrafish) (Brachydanio rerio)	UV-stimulated scaffold protein A	protein ubiquitination [GO:0016567]; response to UV [GO:0009411]; transcription-coupled nucleotide-excision repair [GO:0006283]
P12265	0.000315919	-1.46002	1.39806	↓	Gusb Gus Gus-s	Mus musculus (Mouse)	Beta-glucuronidase (EC 3.2.1.31)	carbohydrate metabolic process [GO:0005975]; glucuronoside catabolic process [GO:0019391]
Q8IR79	0.00960737	-1.45701	1.305	↓	LIMK1 LIMK CG1848	Drosophila melanogaster (Fruit fly)	LIM domain kinase 1 (LIMK-1) (EC 2.7.11.1) (dLIMK)	actin cytoskeleton organization [GO:0030036]; imaginal disc morphogenesis [GO:0007560]
P89116	0	-1.45471	1.88815	↓		Spodoptera frugiperda (Fall armyworm)	Caspase-1 (EC 3.4.22.-) [Cleaved into: Caspase-1 subunit p19/18; Caspase-1 subunit p12]	apoptotic process [GO:0006915]
Q9VAF0	0.000861973	-1.45462	1.29134	↓	Zip99C CG7816	Drosophila melanogaster (Fruit fly)	Zinc transporter ZIP13 homolog (Zinc/iron regulated transporter-related protein 99C)	cellular zinc ion homeostasis [GO:0006882]; detoxification of zinc ion [GO:0010312]; iron ion transport [GO:0006826]; multicellular organismal iron ion homeostasis [GO:0060586]; zinc ion transmembrane transport [GO:0071577]
Q9V3C5	0	-1.44703	1.21483	↓	Rich CG9063	Drosophila melanogaster (Fruit fly)	Guanine nucleotide exchange factor subunit Rich (Protein RIC1 homolog)	axon guidance [GO:0007411]; intracellular protein transport [GO:0006886]; negative regulation of cellular protein catabolic process [GO:1903363]; positive regulation of GTPase activity [GO:0043547]; protein localization to synapse [GO:0035418]; R7 cell development [GO:0045467]; regulation of postsynaptic membrane potential [GO:0060078]; regulation of Rab protein signal transduction [GO:0032483]; …
Q9NYG2	2.23134e-05	-1.44133	1.03788	↓	ZDHHC3 HSD49	Homo sapiens (Human)	Palmitoyltransferase ZDHHC3 (EC 2.3.1.225) (Protein DHHC1) (Zinc finger DHHC domain-containing protein 3) (DHHC-3)	lipoprotein localization to membrane [GO:0044873]; peptidyl-L-cysteine S-palmitoylation [GO:0018230]; positive regulation of receptor localization to synapse [GO:1902685]; positive regulation of synaptic transmission, GABAergic [GO:0032230]; protein localization to photoreceptor outer segment [GO:1903546]; protein localization to plasma membrane [GO:0072659]; protein palmitoylation [GO:0018345]; …
Q3MIX3	3.45003e-07	-1.42777	1.35655	↓	ADCK5	Homo sapiens (Human)	Uncharacterized aarF domain-containing protein kinase 5 (EC 2.7.11.-)
Q9Y535	0	-1.40693	0.890536	↓	POLR3H KIAA1665 RPC8	Homo sapiens (Human)	DNA-directed RNA polymerase III subunit RPC8 (RNA polymerase III subunit C8) (DNA-directed RNA polymerase III subunit H) (RNA polymerase III subunit 22.9 kDa subunit) (RPC22.9)	defense response to virus [GO:0051607]; innate immune response [GO:0045087]; nucleobase-containing compound metabolic process [GO:0006139]; positive regulation of type I interferon production [GO:0032481]; transcription by RNA polymerase III [GO:0006383]; transcription initiation from RNA polymerase III promoter [GO:0006384]
Q5TM26	0.000329736	-1.40523	1.57997	↓	PRRC2A BAT2	Macaca mulatta (Rhesus macaque)	Protein PRRC2A (HLA-B-associated transcript 2) (Proline-rich and coiled-coil-containing protein 2A)	cell differentiation [GO:0030154]
O95470	7.84433e-07	-1.40081	0.383922	↓	SGPL1 KIAA1252	Homo sapiens (Human)	Sphingosine-1-phosphate lyase 1 (S1PL) (SP-lyase 1) (SPL 1) (hSPL) (EC 4.1.2.27) (Sphingosine-1-phosphate aldolase)	ameboidal-type cell migration [GO:0001667]; androgen metabolic process [GO:0008209]; apoptotic signaling pathway [GO:0097190]; ceramide metabolic process [GO:0006672]; estrogen metabolic process [GO:0008210]; face morphogenesis [GO:0060325]; fatty acid metabolic process [GO:0006631]; fibroblast migration [GO:0010761]; hemopoiesis [GO:0030097]; kidney development [GO:0001822]; Leydig cell differen…
Q86UP2	2.53504e-07	-1.39454	2.38392	↓	KTN1 CG1 KIAA0004	Homo sapiens (Human)	Kinectin (CG-1 antigen) (Kinesin receptor)	cellular protein metabolic process [GO:0044267]; microtubule-based movement [GO:0007018]; post-translational protein modification [GO:0043687]
P12080	7.56589e-16	-1.38625	1.35587	↓	if CG9623	Drosophila melanogaster (Fruit fly)	Integrin alpha-PS2 (Position-specific antigen subunit alpha-2) (Protein inflated) [Cleaved into: Integrin alpha-PS2 heavy chain; Integrin alpha-PS2 light chain]	apposition of dorsal and ventral imaginal disc-derived wing surfaces [GO:0007475]; axonal defasciculation [GO:0007414]; axon guidance [GO:0007411]; border follicle cell migration [GO:0007298]; cell adhesion mediated by integrin [GO:0033627]; cell-cell adhesion [GO:0098609]; cell-matrix adhesion [GO:0007160]; cell migration [GO:0016477]; central nervous system morphogenesis [GO:0021551]; hemocyte …
Q2KIK0	0.0010508	-1.38118	0.941972	↓	SUGT1	Bos taurus (Bovine)	Protein SGT1 homolog (Suppressor of G2 allele of SKP1 homolog)	protein stabilization [GO:0050821]; regulation of protein stability [GO:0031647]
Q9UQC9	0	-1.37983	1.32064	↓	CLCA2 CACC3	Homo sapiens (Human)	Calcium-activated chloride channel regulator 2 (EC 3.4.-.-) (Calcium-activated chloride channel family member 2) (hCLCA2) (Calcium-activated chloride channel protein 3) (CaCC-3) (hCaCC-3) [Cleaved into: Calcium-activated chloride channel regulator 2, 109 kDa form; Calcium-activated chloride channel regulator 2, 35 kDa form]	cell adhesion [GO:0007155]; ion transmembrane transport [GO:0034220]
P13286	3.36775e-07	-1.37476	0.712003	↓	Phkg1 Phkg	Rattus norvegicus (Rat)	Phosphorylase b kinase gamma catalytic chain, skeletal muscle/heart isoform (EC 2.7.11.19) (Phosphorylase kinase subunit gamma-1) (Serine/threonine-protein kinase PHKG1) (EC 2.7.11.1) (EC 2.7.11.26)	glycogen biosynthetic process [GO:0005978]; glycogen metabolic process [GO:0005977]; protein phosphorylation [GO:0006468]
Q29467	3.55902e-05	-1.36842	1.95755	↓	INPP5A	Canis lupus familiaris (Dog) (Canis familiaris)	Inositol polyphosphate-5-phosphatase A (EC 3.1.3.56) (Type I inositol 1,4,5-trisphosphate 5-phosphatase) (5PTase)	inositol phosphate dephosphorylation [GO:0046855]; inositol phosphate-mediated signaling [GO:0048016]; phosphatidylinositol dephosphorylation [GO:0046856]
Q07327	0.000355618	-1.32896	0.876448	↓	Rop cs1 CG15811	Drosophila melanogaster (Fruit fly)	Protein ROP	chemical synaptic transmission [GO:0007268]; exocytosis [GO:0006887]; mitotic cytokinesis [GO:0000281]; neurotransmitter secretion [GO:0007269]; ovarian follicle cell development [GO:0030707]; positive regulation of dendrite development [GO:1900006]; protein transport [GO:0015031]; regulation of pole plasm oskar mRNA localization [GO:0007317]; response to light stimulus [GO:0009416]; secretion by…
Q8R1C6	0.00276521	-1.32226	0.499872	↓	Mettl22	Mus musculus (Mouse)	Methyltransferase-like protein 22 (EC 2.1.1.-)	protein methylation [GO:0006479]
Q80XN0	5.756e-07	-1.29764	1.42413	↓	Bdh1 Bdh	Mus musculus (Mouse)	D-beta-hydroxybutyrate dehydrogenase, mitochondrial (EC 1.1.1.30) (3-hydroxybutyrate dehydrogenase) (BDH)
Q0VFD8	0.00035529	-1.29145	1.59614	↓	bloc1s1	Xenopus tropicalis (Western clawed frog) (Silurana tropicalis)	Biogenesis of lysosome-related organelles complex 1 subunit 1 (BLOC-1 subunit 1)	aerobic respiration [GO:0009060]; anterograde axonal transport [GO:0008089]; anterograde synaptic vesicle transport [GO:0048490]; endosomal transport [GO:0016197]; lysosome localization [GO:0032418]; neuron projection development [GO:0031175]; peptidyl-lysine acetylation [GO:0018394]
Q6P7Q4	0.00260789	-1.28177	1.14018	↓	Glo1	Rattus norvegicus (Rat)	Lactoylglutathione lyase (EC 4.4.1.5) (Aldoketomutase) (Glyoxalase I) (Glx I) (Ketone-aldehyde mutase) (Methylglyoxalase) (S-D-lactoylglutathione methylglyoxal lyase)	carbohydrate metabolic process [GO:0005975]; glutathione metabolic process [GO:0006749]; methylglyoxal metabolic process [GO:0009438]; negative regulation of apoptotic process [GO:0043066]; osteoclast differentiation [GO:0030316]; regulation of transcription by RNA polymerase II [GO:0006357]
P27393	0.0419959	-1.27429	0.463443	↓		Ascaris suum (Pig roundworm) (Ascaris lumbricoides)	Collagen alpha-2(IV) chain
A1ZBE8	2.17414e-10	-1.27285	1.34185	↓	CG15099	Drosophila melanogaster (Fruit fly)	Protein dopey-1 homolog	Golgi to endosome transport [GO:0006895]; protein transport [GO:0015031]
O43451	0.00245392	-1.25602	1.50481	↓	MGAM MGA MGAML	Homo sapiens (Human)	Maltase-glucoamylase, intestinal [Includes: Maltase (EC 3.2.1.20) (Alpha-glucosidase); Glucoamylase (EC 3.2.1.3) (Glucan 1,4-alpha-glucosidase)]	neutrophil degranulation [GO:0043312]; polysaccharide digestion [GO:0044245]; starch catabolic process [GO:0005983]
O35867	0	-1.25093	0.909948	↓	Ppp1r9a	Rattus norvegicus (Rat)	Neurabin-1 (Neurabin-I) (Neural tissue-specific F-actin-binding protein I) (PP1bp175) (Protein phosphatase 1 regulatory subunit 9A) (p180)	actin filament organization [GO:0007015]; aging [GO:0007568]; calcium-mediated signaling [GO:0019722]; cellular response to toxic substance [GO:0097237]; excitatory postsynaptic potential [GO:0060079]; modulation of chemical synaptic transmission [GO:0050804]; negative regulation of long-term synaptic potentiation [GO:1900272]; negative regulation of spontaneous neurotransmitter secretion [GO:190…
P41252	0.00026713	-1.24112	0.717457	↓	IARS1 IARS	Homo sapiens (Human)	Isoleucine--tRNA ligase, cytoplasmic (EC 6.1.1.5) (Isoleucyl-tRNA synthetase) (IRS) (IleRS)	isoleucyl-tRNA aminoacylation [GO:0006428]; osteoblast differentiation [GO:0001649]; tRNA aminoacylation for protein translation [GO:0006418]
Q32KI9	8.91074e-05	-1.23727	1.24614	↓	Arsi	Mus musculus (Mouse)	Arylsulfatase I (ASI) (EC 3.1.6.-)
Q8K0U4	0	-1.23662	0.662195	↓	Hspa12a Kiaa0417	Mus musculus (Mouse)	Heat shock 70 kDa protein 12A
O95677	2.51993e-05	-1.22112	1.12373	↓	EYA4	Homo sapiens (Human)	Eyes absent homolog 4 (EC 3.1.3.48)	anatomical structure development [GO:0048856]; anatomical structure morphogenesis [GO:0009653]; cell differentiation [GO:0030154]; DNA repair [GO:0006281]; histone dephosphorylation [GO:0016576]; multicellular organism development [GO:0007275]; negative regulation of extrinsic apoptotic signaling pathway in absence of ligand [GO:2001240]; positive regulation of DNA repair [GO:0045739]; sensory pe…
Q25637	1.44912e-09	-1.21925	1.0062	↓	per	Periplaneta americana (American cockroach) (Blatta americana)	Period circadian protein	regulation of transcription, DNA-templated [GO:0006355]; rhythmic process [GO:0048511]
Q5UEM7	0	-1.21657	1.30173	↓	Creb3l4 Aibzip	Rattus norvegicus (Rat)	Cyclic AMP-responsive element-binding protein 3-like protein 4 (cAMP-responsive element-binding protein 3-like protein 4) (Androgen-induced basic leucine zipper protein) (AIbZIP) [Cleaved into: Processed cyclic AMP-responsive element-binding protein 3-like protein 4]	endoplasmic reticulum unfolded protein response [GO:0030968]; positive regulation of transcription by RNA polymerase II [GO:0045944]; spermatogenesis [GO:0007283]
A2VDZ9	5.99764e-05	-1.21558	1.26642	↓	VAPB	Bos taurus (Bovine)	Vesicle-associated membrane protein-associated protein B (VAMP-B) (VAMP-associated protein B) (VAP-B)	cellular calcium ion homeostasis [GO:0006874]; COPII-coated vesicle budding [GO:0090114]; endoplasmic reticulum membrane organization [GO:0090158]; endoplasmic reticulum-plasma membrane tethering [GO:0061817]; IRE1-mediated unfolded protein response [GO:0036498]; modulation by virus of host process [GO:0019048]; positive regulation of viral genome replication [GO:0045070]
Q5XIU2	0.0111938	-1.19292	0.988167	↓	Znf143 Staf Zfp143	Rattus norvegicus (Rat)	Zinc finger protein 143 (Zfp-143) (Selenocysteine tRNA gene transcription-activating factor)	positive regulation of smooth muscle cell proliferation [GO:0048661]; positive regulation of transcription by RNA polymerase II [GO:0045944]
P22129	0.0031233	-1.18784	0.923824	↓		Diplobatis ommata (Ocellated electric ray) (Discopyge ommata)	Ras-related protein Rab-11B (ORA3)	cellular response to acidic pH [GO:0071468]; constitutive secretory pathway [GO:0045054]; insulin secretion involved in cellular response to glucose stimulus [GO:0035773]; melanosome transport [GO:0032402]; receptor recycling [GO:0001881]; regulated exocytosis [GO:0045055]; regulation of anion transport [GO:0044070]; regulation of endocytic recycling [GO:2001135]; regulation of protein localizati…
O54695	3.68922e-08	-1.16943	0.55672	↓	SPTLC1 LCB1	Cricetulus griseus (Chinese hamster) (Cricetulus barabensis griseus)	Serine palmitoyltransferase 1 (EC 2.3.1.50) (Long chain base biosynthesis protein 1) (LCB 1) (Serine-palmitoyl-CoA transferase 1) (SPT 1) (SPT1)	ceramide biosynthetic process [GO:0046513]; positive regulation of lipophagy [GO:1904504]; regulation of fat cell apoptotic process [GO:1904649]; sphinganine biosynthetic process [GO:0046511]; sphingomyelin biosynthetic process [GO:0006686]; sphingosine biosynthetic process [GO:0046512]
P14576	0	-1.15471	1.26306	↓	Srp54	Mus musculus (Mouse)	Signal recognition particle 54 kDa protein (SRP54)	SRP-dependent cotranslational protein targeting to membrane [GO:0006614]; SRP-dependent cotranslational protein targeting to membrane, translocation [GO:0006616]
Q9CZE3	4.44391e-06	-1.15054	0.833421	↓	Rab32	Mus musculus (Mouse)	Ras-related protein Rab-32	antigen processing and presentation [GO:0019882]; endosome to melanosome transport [GO:0035646]; intracellular protein transport [GO:0006886]; melanosome assembly [GO:1903232]; melanosome organization [GO:0032438]; mitochondrion organization [GO:0007005]; phagosome maturation [GO:0090382]; protein localization to membrane [GO:0072657]; Rab protein signal transduction [GO:0032482]; vesicle-mediate…
Q5ZKH3	0	-1.14105	1.06873	↓	EED RCJMB04_10n8	Gallus gallus (Chicken)	Polycomb protein EED	cellular response to leukemia inhibitory factor [GO:1990830]; chromatin silencing [GO:0006342]; negative regulation of transcription by RNA polymerase II [GO:0000122]; oligodendrocyte differentiation [GO:0048709]; positive regulation of histone H3-K27 methylation [GO:0061087]; regulation of adaxial/abaxial pattern formation [GO:2000011]; regulation of gene expression by genetic imprinting [GO:000…
Q9NXL6	0.000612863	-1.12713	1.15856	↓	SIDT1	Homo sapiens (Human)	SID1 transmembrane family member 1	dsRNA transport [GO:0033227]; RNA transport [GO:0050658]
Q9NQG5	0.00363523	-1.11341	1.31949	↓	RPRD1B C20orf77 CREPT	Homo sapiens (Human)	Regulation of nuclear pre-mRNA domain-containing protein 1B (Cell cycle-related and expression-elevated protein in tumor)	dephosphorylation of RNA polymerase II C-terminal domain [GO:0070940]; mRNA 3'-end processing [GO:0031124]; positive regulation of cell population proliferation [GO:0008284]; positive regulation of transcription by RNA polymerase II [GO:0045944]; regulation of cell cycle process [GO:0010564]; snRNA transcription by RNA polymerase II [GO:0042795]
Q6IQP3	0	-1.11212	0.547842	↓	calua si:ch211-266a5.5	Danio rerio (Zebrafish) (Brachydanio rerio)	Calumenin-A
O43679	0.000554644	-1.10606	1.48018	↓	LDB2 CLIM1	Homo sapiens (Human)	LIM domain-binding protein 2 (LDB-2) (Carboxyl-terminal LIM domain-binding protein 1) (CLIM-1) (LIM domain-binding factor CLIM1)	epithelial structure maintenance [GO:0010669]; hair follicle development [GO:0001942]; multicellular organism development [GO:0007275]; negative regulation of transcription, DNA-templated [GO:0045892]; negative regulation of transcription by RNA polymerase II [GO:0000122]; positive regulation of cellular component biogenesis [GO:0044089]; positive regulation of transcription by RNA polymerase II …
Q71R50	0.000793368	-1.08704	1.60592	↓	DHRS11 SDR24C1	Gallus gallus (Chicken)	Dehydrogenase/reductase SDR family member 11 (17-beta-hydroxysteroid dehydrogenase) (3-beta-hydroxysteroid 3-dehydrogenase) (EC 1.1.1.270) (Estradiol 17-beta-dehydrogenase) (EC 1.1.1.62) (Short-chain dehydrogenase/reductase family 24C member 1)	estrogen biosynthetic process [GO:0006703]
Q8HXM1	0.00560646	-1.0769	1.03063	↓	CSTF2	Bos taurus (Bovine)	Cleavage stimulation factor subunit 2 (CF-1 64 kDa subunit) (Cleavage stimulation factor 64 kDa subunit) (CSTF 64 kDa subunit) (CstF-64)	mRNA polyadenylation [GO:0006378]; pre-mRNA cleavage required for polyadenylation [GO:0098789]
P08266	2.13436e-05	-1.07053	1.07757	↓	RpII140 CG3180	Drosophila melanogaster (Fruit fly)	DNA-directed RNA polymerase II subunit RPB2 (RNA polymerase II subunit 2) (RNA polymerase II subunit B2) (EC 2.7.7.6) (DNA-directed RNA polymerase II 140 kDa polypeptide)	transcription by RNA polymerase II [GO:0006366]
Q5U316	8.93792e-10	-1.06082	0.901707	↓	Rab35	Rattus norvegicus (Rat)	Ras-related protein Rab-35	antigen processing and presentation [GO:0019882]; cellular response to nerve growth factor stimulus [GO:1990090]; endocytic recycling [GO:0032456]; endosomal transport [GO:0016197]; intracellular protein transport [GO:0006886]; mitotic cytokinesis [GO:0000281]; neuron projection development [GO:0031175]; plasma membrane to endosome transport [GO:0048227]; protein localization [GO:0008104]; protei…
P29844	0	-1.05983	0.858522	↓	Hsc70-3 Hsc3 CG4147	Drosophila melanogaster (Fruit fly)	Endoplasmic reticulum chaperone BiP (EC 3.6.4.10) (78 kDa glucose-regulated protein homolog) (GRP-78 homolog) (Binding-immunoglobulin protein homolog) (BiP) (Heat shock 70 kDa protein cognate 3) (Heat shock protein cognate 72)	cellular response to unfolded protein [GO:0034620]; chaperone cofactor-dependent protein refolding [GO:0051085]; endoplasmic reticulum unfolded protein response [GO:0030968]; intestinal stem cell homeostasis [GO:0036335]; protein refolding [GO:0042026]; response to endoplasmic reticulum stress [GO:0034976]; response to unfolded protein [GO:0006986]; RNA interference [GO:0016246]; sleep [GO:003043…
Q9BKZ9	0	-1.05569	0.949771	↓	feh-1 Y54F10AM.2	Caenorhabditis elegans	Protein Fe65 homolog	embryo development ending in birth or egg hatching [GO:0009792]; feeding behavior [GO:0007631]; nematode larval development [GO:0002119]; regulation of transcription, DNA-templated [GO:0006355]
Q99PV0	3.4425e-05	-1.05163	0.842386	↓	Prpf8 Prp8	Mus musculus (Mouse)	Pre-mRNA-processing-splicing factor 8 (Splicing factor Prp8)	cellular response to lipopolysaccharide [GO:0071222]; cellular response to tumor necrosis factor [GO:0071356]; mRNA splicing, via spliceosome [GO:0000398]; spliceosomal tri-snRNP complex assembly [GO:0000244]
Q3ZBG9	0	-1.05077	0.719708	↓	PLSCR2	Bos taurus (Bovine)	Phospholipid scramblase 2 (PL scramblase 2) (Ca(2+)-dependent phospholipid scramblase 2)	plasma membrane phospholipid scrambling [GO:0017121]
P42325	5.5403e-10	-1.03444	1.07842	↓	Nca CG7641	Drosophila melanogaster (Fruit fly)	Neurocalcin homolog (DrosNCa)	negative regulation of neuronal signal transduction [GO:1902848]; positive regulation of circadian sleep/wake cycle, sleep [GO:0045938]
P07814	3.94582e-05	-1.03366	0.88287	↓	EPRS1 EPRS GLNS PARS QARS QPRS PIG32	Homo sapiens (Human)	Bifunctional glutamate/proline--tRNA ligase (Bifunctional aminoacyl-tRNA synthetase) (Cell proliferation-inducing gene 32 protein) (Glutamatyl-prolyl-tRNA synthetase) [Includes: Glutamate--tRNA ligase (EC 6.1.1.17) (Glutamyl-tRNA synthetase) (GluRS); Proline--tRNA ligase (EC 6.1.1.15) (Prolyl-tRNA synthetase)]	cellular response to insulin stimulus [GO:0032869]; cellular response to interferon-gamma [GO:0071346]; glutamyl-tRNA aminoacylation [GO:0006424]; negative regulation of translation [GO:0017148]; prolyl-tRNA aminoacylation [GO:0006433]; protein-containing complex assembly [GO:0065003]; regulation of long-chain fatty acid import into cell [GO:0140212]; tRNA aminoacylation for protein translation […
O88379	0.000107349	-1.01738	0.947918	↓	Baz1a Cbp146	Mus musculus (Mouse)	Bromodomain adjacent to zinc finger domain protein 1A (Cbp146)	chromatin remodeling [GO:0006338]; DNA-dependent DNA replication [GO:0006261]
Q04164	0	-1.01672	0.882245	↓	sas CG2507	Drosophila melanogaster (Fruit fly)	Putative epidermal cell surface receptor (Stranded at second protein)	axon guidance [GO:0007411]; cell adhesion [GO:0007155]; instar larval development [GO:0002168]; negative regulation of cell death [GO:0060548]; signal transduction [GO:0007165]
B4QX46	0	-1.01068	0.58924	↓	Manf GD19093	Drosophila simulans (Fruit fly)	Mesencephalic astrocyte-derived neurotrophic factor homolog (MANF/CDNF-like protein)	dopamine metabolic process [GO:0042417]; neuron cellular homeostasis [GO:0070050]; neuron projection development [GO:0031175]; synaptic transmission, dopaminergic [GO:0001963]
P20807	0.00170364	-1.00262	0.710113	↓	CAPN3 CANP3 CANPL3 NCL1	Homo sapiens (Human)	Calpain-3 (EC 3.4.22.54) (Calcium-activated neutral proteinase 3) (CANP 3) (Calpain L3) (Calpain p94) (Muscle-specific calcium-activated neutral protease 3) (New calpain 1) (nCL-1)	apoptotic process [GO:0006915]; calcium-dependent self proteolysis [GO:1990092]; cellular response to calcium ion [GO:0071277]; cellular response to salt stress [GO:0071472]; G1 to G0 transition involved in cell differentiation [GO:0070315]; muscle cell cellular homeostasis [GO:0046716]; muscle organ development [GO:0007517]; muscle structure development [GO:0061061]; myofibril assembly [GO:00302…
Q5RFH0	0	1.01215	0.792407	↑	ATP5MG ATP5L	Pongo abelii (Sumatran orangutan) (Pongo pygmaeus abelii)	ATP synthase subunit g, mitochondrial (ATPase subunit g) (ATP synthase membrane subunit g)	ATP synthesis coupled proton transport [GO:0015986]
Q13148	0	1.02374	0.955567	↑	TARDBP TDP43	Homo sapiens (Human)	TAR DNA-binding protein 43 (TDP-43)	3'-UTR-mediated mRNA destabilization [GO:0061158]; 3'-UTR-mediated mRNA stabilization [GO:0070935]; mRNA processing [GO:0006397]; negative regulation by host of viral transcription [GO:0043922]; negative regulation of gene expression [GO:0010629]; negative regulation of protein phosphorylation [GO:0001933]; nuclear inner membrane organization [GO:0071765]; positive regulation of insulin secretion…
Q9VQY9	0.0347209	1.05151	1.62615	↑	Psf2 CG18013	Drosophila melanogaster (Fruit fly)	Probable DNA replication complex GINS protein PSF2 (GINS complex subunit 2)	chromosome condensation [GO:0030261]; DNA duplex unwinding [GO:0032508]; DNA strand elongation involved in DNA replication [GO:0006271]; double-strand break repair via break-induced replication [GO:0000727]; positive regulation of G1/S transition of mitotic cell cycle [GO:1900087]; regulation of DNA-templated transcription, elongation [GO:0032784]
Q794E4	0	1.05187	1.2912	↑	Hnrnpf Hnrpf	Rattus norvegicus (Rat)	Heterogeneous nuclear ribonucleoprotein F (hnRNP F) [Cleaved into: Heterogeneous nuclear ribonucleoprotein F, N-terminally processed]	mRNA processing [GO:0006397]; regulation of RNA splicing [GO:0043484]; RNA splicing [GO:0008380]
O02485	0	1.10531	1.15296	↑	ZK1073.1	Caenorhabditis elegans	Uncharacterized protein ZK1073.1
Q9CZP0	0.0270847	1.10715	1.09628	↑	Ufsp1 D5Ertd655e	Mus musculus (Mouse)	Ufm1-specific protease 1 (UfSP1) (EC 3.4.22.-)
Q4KLU2	0.00765434	1.10984	0.936367	↑	prpf39	Xenopus laevis (African clawed frog)	Pre-mRNA-processing factor 39 (PRP39 homolog)	mRNA processing [GO:0006397]; RNA splicing [GO:0008380]
Q9H1A4	0.00445778	1.1429	1.31928	↑	ANAPC1 TSG24	Homo sapiens (Human)	Anaphase-promoting complex subunit 1 (APC1) (Cyclosome subunit 1) (Mitotic checkpoint regulator) (Testis-specific gene 24 protein)	anaphase-promoting complex-dependent catabolic process [GO:0031145]; cell division [GO:0051301]; metaphase/anaphase transition of mitotic cell cycle [GO:0007091]; protein K11-linked ubiquitination [GO:0070979]; regulation of mitotic cell cycle phase transition [GO:1901990]; ubiquitin-dependent protein catabolic process [GO:0006511]
P28227	1.49365e-10	1.14894	1.1985	↑	ME1	Anas platyrhynchos (Mallard) (Anas boschas)	NADP-dependent malic enzyme (NADP-ME) (EC 1.1.1.40)
Q8VIJ5	0.000691036	1.16601	0.881519	↑	Oga Hexc Mea5 Mgea5	Rattus norvegicus (Rat)	Protein O-GlcNAcase (OGA) (EC 3.2.1.169) (Beta-N-acetylhexosaminidase) (Beta-hexosaminidase) (Bifunctional protein NCOAT) (Meningioma-expressed antigen 5) (N-acetyl-beta-D-glucosaminidase) (N-acetyl-beta-glucosaminidase)	aging [GO:0007568]; dATP metabolic process [GO:0046060]; glycoprotein metabolic process [GO:0009100]; N-acetylglucosamine metabolic process [GO:0006044]; necrotic cell death [GO:0070265]; negative regulation of cardiac muscle adaptation [GO:0010616]; negative regulation of protein glycosylation [GO:0060051]; positive regulation of calcium ion transport [GO:0051928]; positive regulation of calcium…
Q14590	0	1.17083	1.49767	↑	ZNF235 ZFP93 ZNF270	Homo sapiens (Human)	Zinc finger protein 235 (Zinc finger protein 270) (Zinc finger protein 93 homolog) (Zfp-93) (Zinc finger protein HZF6)	regulation of transcription, DNA-templated [GO:0006355]
Q91V37	0	1.22335	1.20798	↑	Atp6v0b Atp6f	Mus musculus (Mouse)	V-type proton ATPase 21 kDa proteolipid subunit (V-ATPase 21 kDa proteolipid subunit) (23 kDa subunit of V-ATPase) (Vacuolar proton pump 21 kDa proteolipid subunit)	proton transmembrane transport [GO:1902600]
Q9N2W7	0	1.25537	0.312487	↑	Y94H6A.8	Caenorhabditis elegans	Probable NADH dehydrogenase [ubiquinone] 1 alpha subcomplex subunit 12 (NADH-ubiquinone oxidoreductase 17.0 kDa subunit)	response to oxidative stress [GO:0006979]
P97819	0.0112041	1.25859	0.724723	↑	Pla2g6 Pnpla9	Mus musculus (Mouse)	85/88 kDa calcium-independent phospholipase A2 (CaI-PLA2) (EC 3.1.1.4) (2-lysophosphatidylcholine acylhydrolase) (EC 3.1.1.5) (Group VI phospholipase A2) (GVI PLA2) (Intracellular membrane-associated calcium-independent phospholipase A2 beta) (iPLA2-beta) (Palmitoyl-CoA hydrolase) (EC 3.1.2.2) (Patatin-like phospholipase domain-containing protein 9) (PNPLA9)	antibacterial humoral response [GO:0019731]; cardiolipin acyl-chain remodeling [GO:0035965]; cardiolipin biosynthetic process [GO:0032049]; chemotaxis [GO:0006935]; maternal process involved in female pregnancy [GO:0060135]; memory [GO:0007613]; negative regulation of synaptic transmission, glutamatergic [GO:0051967]; phosphatidylcholine catabolic process [GO:0034638]; positive regulation of arac…
O88554	0	1.26215	1.41284	↑	Parp2 Adprt2 Adprtl2 Aspartl2	Mus musculus (Mouse)	Poly [ADP-ribose] polymerase 2 (PARP-2) (mPARP-2) (EC 2.4.2.30) (ADP-ribosyltransferase diphtheria toxin-like 2) (ARTD2) (DNA ADP-ribosyltransferase PARP2) (EC 2.4.2.-) (NAD(+) ADP-ribosyltransferase 2) (ADPRT-2) (Poly[ADP-ribose] synthase 2) (pADPRT-2) (Protein poly-ADP-ribosyltransferase PARP2) (EC 2.4.2.-)	base-excision repair [GO:0006284]; DNA ADP-ribosylation [GO:0030592]; DNA repair [GO:0006281]; double-strand break repair [GO:0006302]; extrinsic apoptotic signaling pathway [GO:0097191]; negative regulation of neuron death [GO:1901215]; peptidyl-serine ADP-ribosylation [GO:0018312]; positive regulation of cell growth involved in cardiac muscle cell development [GO:0061051]; protein poly-ADP-ribo…
P21158	0	1.27342	1.00762	↑	csgA spoC	Myxococcus xanthus	C-factor (C signal)	sporulation resulting in formation of a cellular spore [GO:0030435]
Q9UKV3	2.42678e-06	1.27871	1.30564	↑	ACIN1 ACINUS KIAA0670	Homo sapiens (Human)	Apoptotic chromatin condensation inducer in the nucleus (Acinus)	apoptotic chromosome condensation [GO:0030263]; erythrocyte differentiation [GO:0030218]; mRNA processing [GO:0006397]; negative regulation of mRNA splicing, via spliceosome [GO:0048025]; positive regulation of apoptotic process [GO:0043065]; positive regulation of monocyte differentiation [GO:0045657]; RNA splicing [GO:0008380]
P62864	0	1.2791	1.47079	↑	Fau	Rattus norvegicus (Rat)	40S ribosomal protein S30	antibacterial humoral response [GO:0019731]; antimicrobial humoral immune response mediated by antimicrobial peptide [GO:0061844]; defense response to Gram-positive bacterium [GO:0050830]; innate immune response in mucosa [GO:0002227]; translation [GO:0006412]
Q0BVB8	5.41618e-13	1.28258	0.748728	↑	apt GbCGDNIH1_0336	Granulibacter bethesdensis (strain ATCC BAA-1260 / CGDNIH1)	Adenine phosphoribosyltransferase (APRT) (EC 2.4.2.7)	adenine salvage [GO:0006168]; AMP salvage [GO:0044209]; purine ribonucleoside salvage [GO:0006166]
Q66I21	2.58876e-12	1.29089	0.794331	↑	aldh8a1	Danio rerio (Zebrafish) (Brachydanio rerio)	2-aminomuconic semialdehyde dehydrogenase (EC 1.2.1.32) (Aldehyde dehydrogenase family 8 member A1)	liver development [GO:0001889]; L-kynurenine catabolic process [GO:0097053]
P39736	0	1.29446	1.73817	↑	Bx42 CG8264	Drosophila melanogaster (Fruit fly)	Puff-specific protein Bx42	embryonic development via the syncytial blastoderm [GO:0001700]; eye-antennal disc development [GO:0035214]; mRNA splicing, via spliceosome [GO:0000398]
Q8VIJ8	0.0252411	1.30606	1.30797	↑	Nprl3 Mare	Mus musculus (Mouse)	GATOR complex protein NPRL3 (Nitrogen permease regulator 3-like protein)	aorta morphogenesis [GO:0035909]; cardiac muscle tissue development [GO:0048738]; cellular response to amino acid starvation [GO:0034198]; negative regulation of TOR signaling [GO:0032007]; regulation of autophagosome assembly [GO:2000785]; roof of mouth development [GO:0060021]; TORC1 signaling [GO:0038202]; ventricular septum development [GO:0003281]
P62856	0.00701607	1.32653	1.27465	↑	Rps26	Rattus norvegicus (Rat)	40S ribosomal protein S26	cytoplasmic translation [GO:0002181]
Q7ZYG5	2.0523e-05	1.36365	2.22467	↑	mak16-b mak16l-b	Xenopus laevis (African clawed frog)	Protein MAK16 homolog B (MAK16-like protein B)
Q5I7G2	3.11163e-11	1.37256	1.00728	↑	RXR	Lymnaea stagnalis (Great pond snail) (Helix stagnalis)	Retinoic acid receptor RXR (Retinoid X receptor) (LymRXR)	multicellular organism development [GO:0007275]
Q9V7D2	0	1.39981	0.661214	↑	Vha36-1 Vha36 CG8186	Drosophila melanogaster (Fruit fly)	V-type proton ATPase subunit D 1 (V-ATPase subunit D 1) (Vacuolar H+ ATPase subunit 36-1) (Vacuolar proton pump subunit D 1) (dV-ATPase D)	proton transmembrane transport [GO:1902600]
Q13336	0	1.40224	1.22323	↑	SLC14A1 HUT11 JK RACH1 UT1 UTE	Homo sapiens (Human)	Urea transporter 1 (Solute carrier family 14 member 1) (Urea transporter, erythrocyte)	transmembrane transport [GO:0055085]; urea transmembrane transport [GO:0071918]; urea transport [GO:0015840]
Q8C0K5	0	1.4039	1.13205	↑	Slc25a16 Gda	Mus musculus (Mouse)	Graves disease carrier protein homolog (GDC) (Mitochondrial solute carrier protein homolog) (Solute carrier family 25 member 16)
Q9VCC3	0	1.42507	1.01804	↑	mRpS24 CG13608	Drosophila melanogaster (Fruit fly)	28S ribosomal protein S24, mitochondrial (MRP-S24) (S24mt)	mitochondrial translation [GO:0032543]; translation [GO:0006412]
Q5NVQ1	1.95652e-10	1.42842	1.75482	↑	HIGD1A	Pongo abelii (Sumatran orangutan) (Pongo pygmaeus abelii)	HIG1 domain family member 1A, mitochondrial	cellular response to glucose starvation [GO:0042149]; cellular response to hypoxia [GO:0071456]; negative regulation of release of cytochrome c from mitochondria [GO:0090201]; oxidation-reduction process [GO:0055114]; positive regulation of protein serine/threonine kinase activity [GO:0071902]
A7LCJ2	0	1.4339	0.810526	↑		Urticina crassicornis (Mottled anemone) (Tealia crassicornis)	Phospholipase A2 A2-actitoxin-Ucs2a (A2-AITX-Ucs2a) (EC 3.1.1.4) (Phosphatidylcholine 2-acylhydrolase) (UcPLA2)	arachidonic acid secretion [GO:0050482]; lipid catabolic process [GO:0016042]; phospholipid metabolic process [GO:0006644]
P10518	5.54605e-05	1.44008	1.3943	↑	Alad Lv	Mus musculus (Mouse)	Delta-aminolevulinic acid dehydratase (ALADH) (EC 4.2.1.24) (Porphobilinogen synthase)	cellular response to interleukin-4 [GO:0071353]; cellular response to lead ion [GO:0071284]; heme biosynthetic process [GO:0006783]; negative regulation of proteasomal protein catabolic process [GO:1901799]; protein homooligomerization [GO:0051260]; protoporphyrinogen IX biosynthetic process [GO:0006782]; response to activity [GO:0014823]; response to aluminum ion [GO:0010044]; response to amino …
Q9Y619	0.000329793	1.46737	2.1115	↑	SLC25A15 ORC1 ORNT1 SP1855	Homo sapiens (Human)	Mitochondrial ornithine transporter 1 (Solute carrier family 25 member 15)	mitochondrial L-ornithine transmembrane transport [GO:1990575]; urea cycle [GO:0000050]
Q8VD50	3.68266e-11	1.53825	1.20893	↑	Ddit4l Smhs1	Rattus norvegicus (Rat)	DNA damage-inducible transcript 4-like protein (Soleus muscle atrophied after hindlimb suspension protein 1)	negative regulation of signal transduction [GO:0009968]
Q920Q8	5.5855e-13	1.54037	1.84974	↑	Ivns1abp Kiaa0850 Nd1 Nd1L Nd1S Ns1 Ns1bp	Mus musculus (Mouse)	Influenza virus NS1A-binding protein homolog (NS1-BP) (NS1-binding protein homolog) (Kelch family protein Nd1-L) (ND1-L2) (Nd1-S)	negative regulation of intrinsic apoptotic signaling pathway [GO:2001243]; negative regulation of protein ubiquitination [GO:0031397]; response to virus [GO:0009615]; RNA splicing [GO:0008380]
Q8AVC3	0	1.55788	1.44545	↑	slc37a2	Xenopus laevis (African clawed frog)	Glucose-6-phosphate exchanger SLC37A2 (Solute carrier family 37 member 2)	carbohydrate transport [GO:0008643]; glucose-6-phosphate transport [GO:0015760]; phosphate ion transmembrane transport [GO:0035435]
A4IGF3	0.013402	1.57516	1.64188	↑	atp23 xrcc6bp1 zgc:162885	Danio rerio (Zebrafish) (Brachydanio rerio)	Mitochondrial inner membrane protease ATP23 homolog (EC 3.4.24.-)	mitochondrial protein processing [GO:0034982]; mitochondrial proton-transporting ATP synthase complex assembly [GO:0033615]
P56649	0	1.60446	1.55287	↑		Panulirus versicolor (Painted spiny lobster) (Palinurus versicolor)	Glyceraldehyde-3-phosphate dehydrogenase (GAPDH) (EC 1.2.1.12)	glucose metabolic process [GO:0006006]; glycolytic process [GO:0006096]
Q8BMS4	0	1.63645	1.25521	↑	Coq3	Mus musculus (Mouse)	Ubiquinone biosynthesis O-methyltransferase, mitochondrial (3-demethylubiquinol 3-O-methyltransferase) (EC 2.1.1.64) (Polyprenyldihydroxybenzoate methyltransferase) (EC 2.1.1.114)	glycerol metabolic process [GO:0006071]; methylation [GO:0032259]; regulation of ubiquinone biosynthetic process [GO:0010795]; ubiquinone biosynthetic process [GO:0006744]
Q86WZ6	0	1.69372	0.819922	↑	ZNF227	Homo sapiens (Human)	Zinc finger protein 227	regulation of transcription, DNA-templated [GO:0006355]
Q10002	0.00328176	1.71838	1.58367	↑	apn-1 T05H10.2	Caenorhabditis elegans	Apurinic-apyrimidinic endonuclease (AP endonuclease) (EC 3.1.21.-)	base-excision repair [GO:0006284]
Q95KV7	2.31349e-06	1.72513	1.47862	↑	NDUFA13 GRIM19	Bos taurus (Bovine)	NADH dehydrogenase [ubiquinone] 1 alpha subcomplex subunit 13 (Cell death regulatory protein GRIM-19) (Complex I-B16.6) (CI-B16.6) (Gene associated with retinoic-interferon-induced mortality 19 protein) (GRIM-19) (NADH-ubiquinone oxidoreductase B16.6 subunit)	apoptotic signaling pathway [GO:0097190]; cellular response to interferon-beta [GO:0035458]; cellular response to retinoic acid [GO:0071300]; extrinsic apoptotic signaling pathway [GO:0097191]; mitochondrial respiratory chain complex I assembly [GO:0032981]; negative regulation of cell growth [GO:0030308]; negative regulation of intrinsic apoptotic signaling pathway [GO:2001243]; negative regulat…
Q8R033	0.000411606	1.74067	1.29738	↑	Lyrm2	Mus musculus (Mouse)	LYR motif-containing protein 2
Q9VJ34	2.41213e-07	1.79579	1.77792	↑	CG10428	Drosophila melanogaster (Fruit fly)	Glutathione S-transferase C-terminal domain-containing protein homolog
Q0P6H9	0.00726214	1.81592	1.43406	↑	TMEM62	Homo sapiens (Human)	Transmembrane protein 62
P07796	0	1.91213	0.616515	↑		Strongylocentrotus purpuratus (Purple sea urchin)	Histone H1-gamma, late	chromosome condensation [GO:0030261]; negative regulation of chromatin silencing [GO:0031936]; negative regulation of DNA recombination [GO:0045910]; nucleosome assembly [GO:0006334]; nucleosome positioning [GO:0016584]; regulation of transcription, DNA-templated [GO:0006355]
Q9V3J1	0	2.13576	2.65424	↑	VhaSFD CG17332	Drosophila melanogaster (Fruit fly)	V-type proton ATPase subunit H (V-ATPase subunit H) (Vacuolar proton pump subunit H) (Vacuolar proton pump subunit SFD)	determination of adult lifespan [GO:0008340]; dsRNA transport [GO:0033227]; proton transmembrane transport [GO:1902600]
Q9U5N1	0	2.13689	2.28907	↑		Manduca sexta (Tobacco hawkmoth) (Tobacco hornworm)	V-type proton ATPase subunit C (V-ATPase subunit C) (Vacuolar proton pump subunit C)
A9JTS5	0.000148972	2.17104	1.57426	↑	tut1 rbm21	Xenopus tropicalis (Western clawed frog) (Silurana tropicalis)	Speckle targeted PIP5K1A-regulated poly(A) polymerase (Star-PAP) (EC 2.7.7.19) (RNA-binding motif protein 21) (RNA-binding protein 21) (U6 snRNA-specific terminal uridylyltransferase 1) (U6-TUTase) (EC 2.7.7.52)	mRNA polyadenylation [GO:0006378]; pre-mRNA cleavage required for polyadenylation [GO:0098789]; snRNA processing [GO:0016180]
Q6DJM2	1.08083e-13	2.1819	3.42188	↑	tamm41	Xenopus laevis (African clawed frog)	Phosphatidate cytidylyltransferase, mitochondrial (EC 2.7.7.41) (CDP-diacylglycerol synthase) (CDP-DAG synthase) (Mitochondrial translocator assembly and maintenance protein 41 homolog) (TAM41)	cardiolipin biosynthetic process [GO:0032049]; CDP-diacylglycerol biosynthetic process [GO:0016024]
Q7ZV82	3.10112e-05	2.18616	4.1305	↑	rpl27 zgc:56171	Danio rerio (Zebrafish) (Brachydanio rerio)	60S ribosomal protein L27	erythrocyte differentiation [GO:0030218]; translation [GO:0006412]
P15870	0	2.21917	1.13773	↑		Strongylocentrotus purpuratus (Purple sea urchin)	Histone H1-delta	chromosome condensation [GO:0030261]; negative regulation of chromatin silencing [GO:0031936]; negative regulation of DNA recombination [GO:0045910]; nucleosome assembly [GO:0006334]; nucleosome positioning [GO:0016584]; regulation of transcription, DNA-templated [GO:0006355]
F3YDF1	6.88128e-09	2.26077	2.35788	↑	YME1L CG3499	Drosophila melanogaster (Fruit fly)	ATP-dependent zinc metalloprotease YME1L (EC 3.4.24.-) (YME1-like ATPase)	cristae formation [GO:0042407]; mitochondrial fusion [GO:0008053]; mitochondrial protein processing [GO:0034982]; protein-containing complex assembly [GO:0065003]
Q21502	0.00276168	2.26904	3.74349	↑	mep-1 M04B2.1	Caenorhabditis elegans	MOG interacting and ectopic P-granules protein 1 (Nuclear zinc finger protein)	gonadal mesoderm development [GO:0007506]; gonad development [GO:0008406]; hermaphrodite genitalia development [GO:0040035]; nematode larval development [GO:0002119]; oocyte development [GO:0048599]; regulation of gene expression [GO:0010468]; vulval development [GO:0040025]
Q74FW6	0	2.28183	1.49657	↑	tdcB GSU0486	Geobacter sulfurreducens (strain ATCC 51573 / DSM 12127 / PCA)	L-threonine ammonia-lyase (EC 4.3.1.19) (L-serine ammonia-lyase) (EC 4.3.1.17) (Threonine/serine ammonia-lyase)	isoleucine biosynthetic process [GO:0009097]; L-serine catabolic process [GO:0006565]; threonine catabolic process [GO:0006567]
Q66S17	1.46384e-12	2.3565	1.15577	↑		Thalassophryne nattereri (Copper Joe toadfish)	Natterin-3 (EC 3.4.-.-)
Q8NFU1	3.93231e-09	2.41832	3.8595	↑	BEST2 VMD2L1	Homo sapiens (Human)	Bestrophin-2 (Vitelliform macular dystrophy 2-like protein 1)	membrane depolarization [GO:0051899]; sensory perception of smell [GO:0007608]
Q9D9V3	5.26357e-09	2.44841	2.78133	↑	Echdc1	Mus musculus (Mouse)	Ethylmalonyl-CoA decarboxylase (EC 4.1.1.94) (Enoyl-CoA hydratase domain-containing protein 1) (Methylmalonyl-CoA decarboxylase) (MMCD)	fatty acid beta-oxidation [GO:0006635]
Q9D8F1	2.1475e-14	2.44926	3.59201	↑	Alkbh4	Mus musculus (Mouse)	Alpha-ketoglutarate-dependent dioxygenase alkB homolog 4 (Alkylated DNA repair protein alkB homolog 4) (DNA N6-methyl adenine demethylase ALKBH4) (EC 1.14.11.51) (Lysine-specific demethylase ALKBH4) (EC 1.14.11.-)	actomyosin structure organization [GO:0031032]; chromatin organization [GO:0006325]; cleavage furrow ingression [GO:0036090]; DNA demethylation [GO:0080111]; oxidative demethylation [GO:0070989]; protein demethylation [GO:0006482]; regulation of chromatin organization [GO:1902275]
Q6P1N9	2.26292e-06	2.46098	4.1039	↑	TATDN1 CDA11	Homo sapiens (Human)	Putative deoxyribonuclease TATDN1 (EC 3.1.21.-) (Hepatocarcinoma high expression protein)
Q9UJX6	4.99577e-09	2.498	4.44157	↑	ANAPC2 APC2 KIAA1406	Homo sapiens (Human)	Anaphase-promoting complex subunit 2 (APC2) (Cyclosome subunit 2)	anaphase-promoting complex-dependent catabolic process [GO:0031145]; cell cycle [GO:0007049]; cell division [GO:0051301]; negative regulation of gene expression [GO:0010629]; positive regulation of axon extension [GO:0045773]; positive regulation of dendrite morphogenesis [GO:0050775]; positive regulation of synapse maturation [GO:0090129]; positive regulation of synaptic plasticity [GO:0031915];…
O55047	4.32677e-06	2.54082	4.05622	↑	Tlk2 Tlk	Mus musculus (Mouse)	Serine/threonine-protein kinase tousled-like 2 (EC 2.7.11.1) (PKU-alpha) (Tousled-like kinase 2)	cell cycle [GO:0007049]; cell differentiation [GO:0030154]; cellular response to DNA damage stimulus [GO:0006974]; cellular response to gamma radiation [GO:0071480]; chromatin organization [GO:0006325]; chromosome segregation [GO:0007059]; intracellular signal transduction [GO:0035556]; multicellular organism development [GO:0007275]; negative regulation of proteasomal ubiquitin-dependent protein…
Q803V5	2.15303e-06	2.55778	4.62895	↑	mlst8 gbl lst8 zgc:55455 zgc:85668	Danio rerio (Zebrafish) (Brachydanio rerio)	Target of rapamycin complex subunit lst8 (TORC subunit lst8) (G protein beta subunit-like) (Gable) (Protein GbetaL) (MTOR associated protein, LST8 homolog)	regulation of actin cytoskeleton organization [GO:0032956]; TOR signaling [GO:0031929]
P46782	3.54244e-06	2.5745	4.07507	↑	RPS5	Homo sapiens (Human)	40S ribosomal protein S5 (Small ribosomal subunit protein uS7) [Cleaved into: 40S ribosomal protein S5, N-terminally processed]	nuclear-transcribed mRNA catabolic process, nonsense-mediated decay [GO:0000184]; regulation of translational fidelity [GO:0006450]; ribosomal small subunit assembly [GO:0000028]; SRP-dependent cotranslational protein targeting to membrane [GO:0006614]; translation [GO:0006412]; translational initiation [GO:0006413]; viral transcription [GO:0019083]
Q5EAU9	6.06951e-08	2.57983	4.68596	↑	rmdn3 fam82a2 fam82c	Xenopus laevis (African clawed frog)	Regulator of microtubule dynamics protein 3 (RMD-3) (Protein FAM82A2) (Protein FAM82C)
Q863I2	0	2.61621	3.84642	↑	OXSR1 OSR1	Sus scrofa (Pig)	Serine/threonine-protein kinase OSR1 (EC 2.7.11.1) (Oxidative stress-responsive 1 protein)	activation of protein kinase activity [GO:0032147]; chemokine (C-X-C motif) ligand 12 signaling pathway [GO:0038146]; intracellular signal transduction [GO:0035556]; osmosensory signaling pathway [GO:0007231]; peptidyl-threonine phosphorylation [GO:0018107]; positive regulation of T cell chemotaxis [GO:0010820]; protein autophosphorylation [GO:0046777]; protein phosphorylation [GO:0006468]; regul…
Q96DM1	1.03537e-09	2.64976	3.90368	↑	PGBD4	Homo sapiens (Human)	PiggyBac transposable element-derived protein 4
Q8N5Y2	6.74536e-09	2.68304	5.11315	↑	MSL3 MSL3L1	Homo sapiens (Human)	Male-specific lethal 3 homolog (Male-specific lethal-3 homolog 1) (Male-specific lethal-3 protein-like 1) (MSL3-like 1)	chromatin silencing [GO:0006342]; histone acetylation [GO:0016573]; histone deacetylation [GO:0016575]; histone H2A acetylation [GO:0043968]; histone H4 acetylation [GO:0043967]; histone H4-K16 acetylation [GO:0043984]; regulation of transcription, DNA-templated [GO:0006355]
Q5XI42	1.65857e-09	2.70194	3.52142	↑	Aldh3b1	Rattus norvegicus (Rat)	Aldehyde dehydrogenase family 3 member B1 (EC 1.2.1.28) (EC 1.2.1.5) (EC 1.2.1.7)	aldehyde catabolic process [GO:0046185]; cellular response to oxidative stress [GO:0034599]; ethanol catabolic process [GO:0006068]; oxidation-reduction process [GO:0055114]
Q53CF6	0	2.71162	3.55332	↑	COX7A1 COX7AH	Saimiri sciureus (Common squirrel monkey)	Cytochrome c oxidase subunit 7A1, mitochondrial (Cytochrome c oxidase subunit VIIa-heart) (Cytochrome c oxidase subunit VIIa-H)	oxidative phosphorylation [GO:0006119]
Q24562	1.19461e-10	2.72607	4.72368	↑	U2af50 CG9998	Drosophila melanogaster (Fruit fly)	Splicing factor U2AF 50 kDa subunit (U2 auxiliary factor 50 kDa subunit) (U2 snRNP auxiliary factor large subunit)	mRNA splicing, via spliceosome [GO:0000398]; nuclear export [GO:0051168]; positive regulation of RNA export from nucleus [GO:0046833]; regulation of alternative mRNA splicing, via spliceosome [GO:0000381]; RNA splicing [GO:0008380]
O16796	0	2.75069	2.25367	↑	nep-11 F18A12.8	Caenorhabditis elegans	Neprilysin-11 (EC 3.4.24.-)
O74503	0	2.7716	3.13049	↑	spp27 uaf30 SPCC285.17	Schizosaccharomyces pombe (strain 972 / ATCC 24843) (Fission yeast)	Upstream activation factor subunit spp27 (Upstream activation factor 27 KDa subunit) (p27) (Upstream activation factor 30 KDa subunit) (p30) (Upstream activation factor subunit uaf30)	transcription initiation from RNA polymerase I promoter [GO:0006361]
Q5REW1	0	2.8116	4.14899	↑	IYD DEHAL1	Pongo abelii (Sumatran orangutan) (Pongo pygmaeus abelii)	Iodotyrosine deiodinase 1 (IYD-1) (EC 1.21.1.1) (Iodotyrosine dehalogenase 1)	oxidation-reduction process [GO:0055114]; thyroid hormone metabolic process [GO:0042403]; tyrosine metabolic process [GO:0006570]
O60921	4.65257e-10	2.84288	3.39051	↑	HUS1	Homo sapiens (Human)	Checkpoint protein HUS1 (hHUS1)	cellular response to DNA damage stimulus [GO:0006974]; cellular response to ionizing radiation [GO:0071479]; DNA damage checkpoint [GO:0000077]; DNA repair [GO:0006281]; DNA replication [GO:0006260]; double-strand break repair via homologous recombination [GO:0000724]; embryo development ending in birth or egg hatching [GO:0009792]; intra-S DNA damage checkpoint [GO:0031573]; meiotic DNA integrit…
Q8C0L8	0	2.87082	5.06406	↑	Cog5	Mus musculus (Mouse)	Conserved oligomeric Golgi complex subunit 5 (COG complex subunit 5) (Component of oligomeric Golgi complex 5)	inter-Golgi cisterna vesicle-mediated transport [GO:0048219]; intra-Golgi vesicle-mediated transport [GO:0006891]; protein transport [GO:0015031]
Q9D5D8	0	2.8744	3.85604	↑	Cdyl2	Mus musculus (Mouse)	Chromodomain Y-like protein 2 (CDY-like 2)
Q66IB8	6.61965e-11	2.89809	5.41468	↑	zgc:101851	Danio rerio (Zebrafish) (Brachydanio rerio)	UPF0538 protein C2orf76 homolog
Q5RBN9	1.27286e-08	2.90403	4.89575	↑	TADA2B	Pongo abelii (Sumatran orangutan) (Pongo pygmaeus abelii)	Transcriptional adapter 2-beta	regulation of histone acetylation [GO:0035065]; regulation of transcription by RNA polymerase II [GO:0006357]
Q95SS8	0	2.92597	5.1172	↑	CG7506	Drosophila melanogaster (Fruit fly)	Transmembrane protein 70 homolog, mitochondrial	mitochondrial proton-transporting ATP synthase complex assembly [GO:0033615]
Q8CG46	2.1933e-05	2.94793	3.80123	↑	Smc5 Kiaa0594 Smc5l1	Mus musculus (Mouse)	Structural maintenance of chromosomes protein 5 (SMC protein 5) (SMC-5) (mSMC5) (Protein expressed in male leptotene and zygotene spermatocytes 453) (MLZ-453)	cell division [GO:0051301]; cellular response to DNA damage stimulus [GO:0006974]; cellular senescence [GO:0090398]; double-strand break repair via homologous recombination [GO:0000724]; positive regulation of chromosome segregation [GO:0051984]; positive regulation of maintenance of mitotic sister chromatid cohesion [GO:0034184]; sister chromatid cohesion [GO:0007062]; telomere maintenance via r…
Q9VLA1	1.7409e-10	2.95211	3.85236	↑	GlcAT-S GLCAT-BSI CG3881	Drosophila melanogaster (Fruit fly)	Galactosylgalactosylxylosylprotein 3-beta-glucuronosyltransferase S (EC 2.4.1.135) (Beta-1,3-glucuronyltransferase S) (Glucuronosyltransferase S) (GlcAT-S) (UDP-glucuronosyltransferase S) (DmGlcAT-BSI)	carbohydrate metabolic process [GO:0005975]; chondroitin sulfate proteoglycan biosynthetic process [GO:0050650]; glycoprotein biosynthetic process [GO:0009101]; glycosphingolipid biosynthetic process [GO:0006688]; protein glycosylation [GO:0006486]; proteoglycan biosynthetic process [GO:0030166]
Q9Y6N5	0	2.96588	4.28003	↑	SQOR SQRDL CGI-44	Homo sapiens (Human)	Sulfide:quinone oxidoreductase, mitochondrial (SQOR) (EC 1.8.5.8) (Sulfide dehydrogenase-like) (Sulfide quinone oxidoreductase)	hydrogen sulfide metabolic process [GO:0070813]; sulfide oxidation, using sulfide:quinone oxidoreductase [GO:0070221]
Q58556	1.96766e-11	2.97066	4.01533	↑	MJ1156	Methanocaldococcus jannaschii (strain ATCC 43067 / DSM 2661 / JAL-1 / JCM 10045 / NBRC 100440) (Methanococcus jannaschii)	Cell division cycle protein 48 homolog MJ1156
Q9VJQ5	7.65205e-10	2.97654	4.53895	↑	NC2beta Dr1 CG4185	Drosophila melanogaster (Fruit fly)	Protein Dr1 (Down-regulator of transcription 1) (Negative cofactor 2-beta) (NC2-beta) (dNC2)	chromatin remodeling [GO:0006338]; histone acetylation [GO:0016573]; negative regulation of transcription, DNA-templated [GO:0045892]; negative regulation of transcription by RNA polymerase II [GO:0000122]; nucleosome mobilization [GO:0042766]; positive regulation of transcription, DNA-templated [GO:0045893]; positive regulation of transcription by RNA polymerase II [GO:0045944]; regulation of RN…
Q9H4B6	2.13692e-10	2.97961	5.50731	↑	SAV1 WW45	Homo sapiens (Human)	Protein salvador homolog 1 (45 kDa WW domain protein) (hWW45)	apoptotic process [GO:0006915]; hair follicle development [GO:0001942]; hippo signaling [GO:0035329]; intestinal epithelial cell differentiation [GO:0060575]; keratinocyte differentiation [GO:0030216]; lung epithelial cell differentiation [GO:0060487]; negative regulation of cardiac muscle cell proliferation [GO:0060044]; negative regulation of epithelial cell proliferation [GO:0050680]; positive…
Q9VZQ1	0.000473669	3.02454	3.43514	↑	Ythdc1 CG12076	Drosophila melanogaster (Fruit fly)	YTH domain-containing protein 1 (Splicing factor YT521) (YT521-B)	cell differentiation [GO:0030154]; mRNA processing [GO:0006397]; regulation of alternative mRNA splicing, via spliceosome [GO:0000381]; RNA splicing [GO:0008380]; sex determination [GO:0007530]; sex differentiation [GO:0007548]
Q9NP81	0	3.02758	4.83805	↑	SARS2 SARSM	Homo sapiens (Human)	Serine--tRNA ligase, mitochondrial (EC 6.1.1.11) (SerRSmt) (Seryl-tRNA synthetase) (SerRS) (Seryl-tRNA(Ser/Sec) synthetase)	mitochondrial seryl-tRNA aminoacylation [GO:0070158]; selenocysteinyl-tRNA(Sec) biosynthetic process [GO:0097056]; seryl-tRNA aminoacylation [GO:0006434]; tRNA aminoacylation for protein translation [GO:0006418]
A5D8M0	7.22046e-07	3.08171	4.56928	↑	tdp2 ttrap	Xenopus laevis (African clawed frog)	Tyrosyl-DNA phosphodiesterase 2 (Tyr-DNA phosphodiesterase 2) (EC 3.1.4.-) (5'-tyrosyl-DNA phosphodiesterase) (5'-Tyr-DNA phosphodiesterase) (TRAF and TNF receptor-associated protein homolog)	double-strand break repair [GO:0006302]
Q9CU62	0	3.10201	5.11825	↑	Smc1a Sb1.8 Smc1 Smc1l1 Smcb	Mus musculus (Mouse)	Structural maintenance of chromosomes protein 1A (SMC protein 1A) (SMC-1-alpha) (SMC-1A) (Chromosome segregation protein SmcB) (Sb1.8)	cell division [GO:0051301]; DNA repair [GO:0006281]; meiotic cell cycle [GO:0051321]; mitotic sister chromatid cohesion [GO:0007064]; regulation of mitotic spindle assembly [GO:1901673]; response to DNA damage checkpoint signaling [GO:0072423]; response to radiation [GO:0009314]; sister chromatid cohesion [GO:0007062]; stem cell population maintenance [GO:0019827]
P12262	1.01257e-09	3.11034	4.16285	↑		Artemia salina (Brine shrimp)	Elongation factor 1-beta (EF-1-beta)
P82926	0	3.11701	3.76586	↑	MRPS33	Bos taurus (Bovine)	28S ribosomal protein S33, mitochondrial (MRP-S33) (S33mt)
Q58DV5	0	3.12641	3.86535	↑	MRPL30	Bos taurus (Bovine)	39S ribosomal protein L30, mitochondrial (L30mt) (MRP-L30)	translation [GO:0006412]
B7PY76	2.74343e-09	3.14501	4.57033	↑	ISCW009002	Ixodes scapularis (Black-legged tick) (Deer tick)	Ribosome biogenesis protein WDR12 homolog	maturation of 5.8S rRNA [GO:0000460]; maturation of 5.8S rRNA from tricistronic rRNA transcript (SSU-rRNA, 5.8S rRNA, LSU-rRNA) [GO:0000466]; maturation of LSU-rRNA [GO:0000470]; maturation of LSU-rRNA from tricistronic rRNA transcript (SSU-rRNA, 5.8S rRNA, LSU-rRNA) [GO:0000463]
Q9CY58	0	3.18241	4.05867	↑	Serbp1 Pairbp1	Mus musculus (Mouse)	Plasminogen activator inhibitor 1 RNA-binding protein (PAI1 RNA-binding protein 1) (PAI-RBP1) (SERPINE1 mRNA-binding protein 1)	PML body organization [GO:0030578]; regulation of apoptotic process [GO:0042981]
Q99LC9	0	3.23195	5.37972	↑	Pex6	Mus musculus (Mouse)	Peroxisome assembly factor 2 (PAF-2) (Peroxin-6) (Peroxisomal biogenesis factor 6) (Peroxisomal-type ATPase 1)	peroxisome organization [GO:0007031]; protein import into peroxisome matrix [GO:0016558]; protein import into peroxisome matrix, translocation [GO:0016561]; protein stabilization [GO:0050821]; protein targeting to peroxisome [GO:0006625]
Q9VSH4	1.19616e-12	3.27906	5.95986	↑	CG7185	Drosophila melanogaster (Fruit fly)	Cleavage and polyadenylation specificity factor subunit CG7185	mRNA processing [GO:0006397]; positive regulation of autophagy [GO:0010508]; regulation of alternative mRNA splicing, via spliceosome [GO:0000381]; regulation of RNA splicing [GO:0043484]
A2VD33	2.21466e-15	3.32131	3.50823	↑	mocos zgc:110784	Danio rerio (Zebrafish) (Brachydanio rerio)	Molybdenum cofactor sulfurase (MCS) (MOS) (MoCo sulfurase) (EC 2.8.1.9) (Molybdenum cofactor sulfurtransferase)	molybdopterin cofactor metabolic process [GO:0043545]; Mo-molybdopterin cofactor biosynthetic process [GO:0006777]
P28606	1.53699e-09	3.35511	4.35394	↑	SYNPCC7002_A1628	Synechococcus sp. (strain ATCC 27264 / PCC 7002 / PR-6) (Agmenellum quadruplicatum)	Uncharacterized protein SYNPCC7002_A1628
Q9Y6A5	3.65657e-15	3.35624	6.0185	↑	TACC3 ERIC1	Homo sapiens (Human)	Transforming acidic coiled-coil-containing protein 3 (ERIC-1)	cell division [GO:0051301]; cell population proliferation [GO:0008283]; cerebral cortex development [GO:0021987]; metaphase/anaphase transition of mitotic cell cycle [GO:0007091]; microtubule cytoskeleton organization [GO:0000226]; microtubule cytoskeleton organization involved in mitosis [GO:1902850]; mitotic spindle organization [GO:0007052]; regulation of mitotic spindle organization [GO:00602…
P0CB98	0	3.37176	4.3738	↑	NDUFS8	Pongo pygmaeus (Bornean orangutan)	NADH dehydrogenase [ubiquinone] iron-sulfur protein 8, mitochondrial (EC 7.1.1.2) (Complex I-23kD) (CI-23kD) (NADH-ubiquinone oxidoreductase 23 kDa subunit)	mitochondrial respiratory chain complex I assembly [GO:0032981]; response to oxidative stress [GO:0006979]
Q8N5G0	0	3.39295	4.50014	↑	SMIM20 C4orf52 MITRAC7	Homo sapiens (Human)	Small integral membrane protein 20 (Mitochondrial translation regulation assembly intermediate of cytochrome c oxidase protein of 7 kDa) (MITRAC7) [Cleaved into: Phoenixin-14 (PNX-14); Phoenixin-20 (PNX-20)]	mitochondrial respiratory chain complex IV assembly [GO:0033617]
Q8BWR8	1.6831e-12	3.53153	5.74834	↑	Rhpn2	Mus musculus (Mouse)	Rhophilin-2 (GTP-Rho-binding protein 2)	signal transduction [GO:0007165]
Q9UDW1	0	3.60718	6.85363	↑	UQCR10 UCRC HSPC119	Homo sapiens (Human)	Cytochrome b-c1 complex subunit 9 (Complex III subunit 9) (Complex III subunit X) (Cytochrome c1 non-heme 7 kDa protein) (Ubiquinol-cytochrome c reductase complex 7.2 kDa protein)	aerobic respiration [GO:0009060]; mitochondrial electron transport, ubiquinol to cytochrome c [GO:0006122]; mitochondrial respiratory chain complex III assembly [GO:0034551]
Q05AQ3	6.42365e-11	3.63533	4.95221	↑	slc25a42	Xenopus tropicalis (Western clawed frog) (Silurana tropicalis)	Mitochondrial coenzyme A transporter SLC25A42 (Solute carrier family 25 member 42)	ADP transport [GO:0015866]; AMP transport [GO:0080121]; ATP transport [GO:0015867]; coenzyme A transmembrane transport [GO:0035349]
Q9DAZ9	0	3.70469	4.03507	↑	Zfyve19 Anchr	Mus musculus (Mouse)	Abscission/NoCut checkpoint regulator (ANCHR) (Zinc finger FYVE domain-containing protein 19)	abscission [GO:0009838]; cell division [GO:0051301]; mitotic cytokinesis checkpoint [GO:0044878]; negative regulation of cytokinesis [GO:0032466]
Q19673	0	3.72764	5.25507	↑	tyr-3 F21C3.2	Caenorhabditis elegans	Putative tyrosinase-like protein tyr-3	melanin biosynthetic process [GO:0042438]
P31937	0	3.82168	5.62719	↑	HIBADH	Homo sapiens (Human)	3-hydroxyisobutyrate dehydrogenase, mitochondrial (HIBADH) (EC 1.1.1.31)	branched-chain amino acid catabolic process [GO:0009083]; valine catabolic process [GO:0006574]
Q5SVZ6	1.50483e-12	3.89456	3.15506	↑	ZMYM1	Homo sapiens (Human)	Zinc finger MYM-type protein 1	regulation of cell morphogenesis [GO:0022604]; regulation of transcription by RNA polymerase II [GO:0006357]
Q8T8R1	0	3.89456	5.21157	↑	CG3800	Drosophila melanogaster (Fruit fly)	CCHC-type zinc finger protein CG3800	positive regulation of cytoplasmic translation [GO:2000767]
Q9BY79	0	3.91254	5.94789	↑	MFRP	Homo sapiens (Human)	Membrane frizzled-related protein (Membrane-type frizzled-related protein)	embryo development ending in birth or egg hatching [GO:0009792]; eye photoreceptor cell development [GO:0042462]; retina development in camera-type eye [GO:0060041]; visual perception [GO:0007601]
A6QP05	7.56589e-16	3.94903	4.07837	↑	DHRS12 SDR40C1	Bos taurus (Bovine)	Dehydrogenase/reductase SDR family member 12 (EC 1.1.-.-) (Short-chain dehydrogenase/reductase family 40C member 1)
Q791B0	0	3.9878	4.94115	↑	UBL5	Psammomys obesus (Fat sand rat)	Ubiquitin-like protein 5 (Beacon protein)	cellular protein modification process [GO:0006464]
Q5RDP4	0	4.00377	5.96336	↑	LARS2	Pongo abelii (Sumatran orangutan) (Pongo pygmaeus abelii)	Probable leucine--tRNA ligase, mitochondrial (EC 6.1.1.4) (Leucyl-tRNA synthetase) (LeuRS)	leucyl-tRNA aminoacylation [GO:0006429]
Q5RDE7	0	4.12713	7.13859	↑	NFS1	Pongo abelii (Sumatran orangutan) (Pongo pygmaeus abelii)	Cysteine desulfurase, mitochondrial (EC 2.8.1.7)	[2Fe-2S] cluster assembly [GO:0044571]; Mo-molybdopterin cofactor biosynthetic process [GO:0006777]
Q5U2Q3	0	4.14994	4.58306	↑		Rattus norvegicus (Rat)	Ester hydrolase C11orf54 homolog (EC 3.1.-.-)
Q8MSF5	0	4.3064	7.66511	↑	RNASEK l(2)NC110 CG40127	Drosophila melanogaster (Fruit fly)	Ribonuclease kappa (RNase K) (RNase kappa) (EC 3.1.-.-)	cellular response to virus [GO:0098586]
Q9BQP7	1.12541e-08	4.33037	4.77852	↑	MGME1 C20orf72 DDK1	Homo sapiens (Human)	Mitochondrial genome maintenance exonuclease 1 (EC 3.1.-.-)	mitochondrial DNA repair [GO:0043504]; mitochondrial DNA replication [GO:0006264]; mitochondrial genome maintenance [GO:0000002]
O60942	0	4.42806	4.9869	↑	RNGTT CAP1A	Homo sapiens (Human)	mRNA-capping enzyme (HCAP1) (HCE) [Includes: Polynucleotide 5'-triphosphatase (EC 3.1.3.33) (mRNA 5'-triphosphatase) (TPase); mRNA guanylyltransferase (EC 2.7.7.50) (GTP--RNA guanylyltransferase) (GTase)]	7-methylguanosine mRNA capping [GO:0006370]; RNA processing [GO:0006396]; transcription by RNA polymerase II [GO:0006366]; viral process [GO:0016032]
Q28BZ2	0	4.45565	4.39643	↑	hint3 TEgg107p05.1	Xenopus tropicalis (Western clawed frog) (Silurana tropicalis)	Histidine triad nucleotide-binding protein 3 (HINT-3) (EC 3.-.-.-)
O44252	0	4.58581	5.18598	↑	rost CG9552	Drosophila melanogaster (Fruit fly)	Protein rolling stone	multicellular organism development [GO:0007275]; myoblast fusion [GO:0007520]
Q9NWU2	0	5.0912	5.60981	↑	GID8 C20orf11 TWA1	Homo sapiens (Human)	Glucose-induced degradation protein 8 homolog (Two hybrid-associated protein 1 with RanBPM) (Twa1)	positive regulation of canonical Wnt signaling pathway [GO:0090263]; positive regulation of cell population proliferation [GO:0008284]; Wnt signaling pathway [GO:0016055]
Q5R869	0	5.09441	4.94555	↑	MSRB1 SEPX1	Pongo abelii (Sumatran orangutan) (Pongo pygmaeus abelii)	Methionine-R-sulfoxide reductase B1 (MsrB1) (EC 1.8.4.12) (EC 1.8.4.14) (Selenoprotein X) (SelX)	actin filament polymerization [GO:0030041]; innate immune response [GO:0045087]
P91931	0	5.0973	6.08428	↑	SamDC CG5029	Drosophila melanogaster (Fruit fly)	S-adenosylmethionine decarboxylase proenzyme (AdoMetDC) (SAMDC) (EC 4.1.1.50) [Cleaved into: S-adenosylmethionine decarboxylase alpha chain; S-adenosylmethionine decarboxylase beta chain]	defense response to Gram-negative bacterium [GO:0050829]; S-adenosylmethioninamine biosynthetic process [GO:0006557]; spermidine biosynthetic process [GO:0008295]; spermine biosynthetic process [GO:0006597]
P08548	0	5.31721	5.02462	↑		Nycticebus coucang (Slow loris)	LINE-1 reverse transcriptase homolog (EC 2.7.7.49)
M9MSG8	0	5.36572	5.71939	↑	Piezo CG18103	Drosophila melanogaster (Fruit fly)	Piezo-type mechanosensitive ion channel component	cation transmembrane transport [GO:0098655]; cellular response to mechanical stimulus [GO:0071260]; detection of mechanical stimulus [GO:0050982]; mechanosensory behavior [GO:0007638]; regulation of membrane potential [GO:0042391]
Q96PV6	0	5.67456	5.89715	↑	LENG8 KIAA1932	Homo sapiens (Human)	Leukocyte receptor cluster member 8
Q6P161	0	5.70074	5.94894	↑	MRPL54	Homo sapiens (Human)	39S ribosomal protein L54, mitochondrial (L54mt) (MRP-L54) (Mitochondrial large ribosomal subunit protein mL54)	mitochondrial translational elongation [GO:0070125]; mitochondrial translational termination [GO:0070126]
Q7T338	0	5.73697	6.16189	↑	fgfr1op2 si:ch211-203h15.2 zgc:64126	Danio rerio (Zebrafish) (Brachydanio rerio)	FGFR1 oncogene partner 2 homolog	response to wounding [GO:0009611]
Q8T062	0	5.83113	5.39901	↑	Nep4 CG4058	Drosophila melanogaster (Fruit fly)	Neprilysin-4 (EC 3.4.24.11)	proteolysis [GO:0006508]
O88685	0	6.05454	6.45764	↑	Psmc3 Tbp1	Mus musculus (Mouse)	26S proteasome regulatory subunit 6A (26S proteasome AAA-ATPase subunit RPT5) (Proteasome 26S subunit ATPase 3) (Tat-binding protein 1) (TBP-1)	blastocyst development [GO:0001824]; modulation by host of viral transcription [GO:0043921]; positive regulation of RNA polymerase II transcriptional preinitiation complex assembly [GO:0045899]; positive regulation of transcription by RNA polymerase II [GO:0045944]; protein catabolic process [GO:0030163]
Q24331	0	6.10513	5.67671	↑	l(2)tid tid	Drosophila virilis (Fruit fly)	Protein tumorous imaginal discs, mitochondrial (Protein lethal(2)tumorous imaginal discs) (TID58)	multicellular organism development [GO:0007275]; protein folding [GO:0006457]; response to heat [GO:0009408]
P53590	0	7.06862	6.22343	↑	SUCLG2	Sus scrofa (Pig)	Succinate--CoA ligase [GDP-forming] subunit beta, mitochondrial (EC 6.2.1.4) (GTP-specific succinyl-CoA synthetase subunit beta) (G-SCS) (GTPSCS) (Succinyl-CoA synthetase beta-G chain) (SCS-betaG) (Fragment)	succinyl-CoA metabolic process [GO:0006104]; tricarboxylic acid cycle [GO:0006099]
