# Supplementary material for: Role of Transportome in the Gills of Chinese Mitten Crabs in Response to Salinity Change: A Meta-Analysis of RNA-Seq Datasets
Source: Biology (Basel). 2021 Jan 8;10(1):39. doi: 10.3390/biology10010039 (PMC7827906; doi:10.3390/biology10010039)
Supplement: Supplementary file 1 [file biology-10-00039-s001.zip › Supplementary-data/Table-S4.xlsx]

## Sheet: GO-BP
Table S4: List of enriched GO categories in terms of biological process (BP), molecular function (MF), and cellular component (CC)
Functional Category	Genes in list	Total genes	Enrichment FDR	Percent (%)	Genes
Response to stimulus	36	3176	4.19414e-06	8.88889	O01404 P48555 Q9V576 P00522 Q02870 P29844 P49071 Q9Y105 Q9VN14 Q9VQY9 Q9I7F7 M9MSG8 Q8INK9 Q24537 Q8IR79 O15945 P12080 Q8IRG6 Q24423 Q9VMV6 Q9VB68 O16011 O01346 Q04164 P13607 Q07327 Q23979 Q24210 Q9VEN1 Q9W5E1 Q9VEZ3 Q9V3C5 Q9VAF0 Q7KU86 Q8MSF5 P17789
Developmental process	35	2938	2.81667e-06	8.64198	B6VQA1 Q9VUV9 P00522 P11536 Q9VN14 Q9I7F7 P12080 O01346 Q04164 Q24423 O44252 Q9V576 Q9W5E1 Q9VZQ1 Q7K1V5 P41894 O16011 Q23979 P17789 Q9VEN1 Q8IR79 Q95028 P13607 Q07327 P39736 Q24210 P48555 Q9Y105 Q9V3J1 Q9VEZ3 Q9V3C5 O15945 Q8INK9 Q24537 O01404
Anatomical structure development	34	2832	3.46729e-06	8.39506	B6VQA1 Q9VUV9 Q9VN14 P12080 P11536 O01346 Q04164 Q24423 O44252 Q9V576 Q9W5E1 Q7K1V5 P41894 O16011 Q23979 P00522 P17789 Q9VEN1 Q9I7F7 Q8IR79 Q95028 P13607 Q07327 P39736 Q24210 P48555 Q9Y105 Q9V3J1 Q9VEZ3 Q9V3C5 O15945 Q8INK9 Q24537 O01404
Multicellular organism development	33	2516	1.70739e-06	8.14815	B6VQA1 Q9VUV9 Q9VN14 P11536 O01346 Q04164 Q24423 O44252 Q9V576 Q9W5E1 Q7K1V5 P41894 O16011 P12080 P00522 P17789 Q9I7F7 Q8IR79 P13607 Q07327 P39736 Q23979 Q24210 Q9VEN1 P48555 Q9Y105 Q9V3J1 Q9VEZ3 Q9V3C5 O15945 Q8INK9 Q24537 O01404
System development	30	1785	1.33525e-07	7.40741	B6VQA1 Q9VUV9 Q9VN14 P12080 P41894 P00522 P17789 Q24423 Q8IR79 P11536 O01346 Q04164 P13607 Q07327 P39736 Q23979 Q24210 Q9VEN1 P48555 Q9V576 Q9W5E1 Q9Y105 Q9VEZ3 Q9V3C5 Q7K1V5 O15945 O16011 Q8INK9 Q24537 O01404
Cellular developmental process	28	1785	1.70739e-06	6.91358	P00522 P11536 Q9VN14 Q9I7F7 P12080 B6VQA1 Q9VZQ1 Q7K1V5 P17789 Q24423 Q9VEN1 Q8IR79 Q95028 O01346 Q04164 P13607 Q07327 O44252 Q24210 P48555 Q9W5E1 Q9Y105 Q9VEZ3 Q9V3C5 O15945 O16011 Q8INK9 Q9V576
Cell differentiation	27	1729	1.74497e-06	6.66667	P00522 P11536 Q9VN14 Q9I7F7 P12080 B6VQA1 Q9VZQ1 Q7K1V5 P17789 Q24423 Q9VEN1 Q8IR79 Q95028 O01346 Q04164 Q07327 O44252 Q24210 P48555 Q9W5E1 Q9Y105 Q9VEZ3 Q9V3C5 O15945 O16011 Q8INK9 Q9V576
Anatomical structure morphogenesis	25	1552	2.81667e-06	6.17284	Q9VN14 P12080 P00522 P17789 Q24423 Q9VEN1 Q9I7F7 P11536 Q95028 O01346 Q04164 P13607 Q23979 O44252 P48555 Q9Y105 Q9VEZ3 Q9V3C5 Q7K1V5 P41894 O15945 O16011 Q8INK9 O01404 Q8IR79
Nervous system development	22	1125	1.70739e-06	5.4321	B6VQA1 Q9VUV9 Q9VN14 P00522 Q24423 P12080 O01346 Q04164 P13607 P17789 Q07327 Q24210 Q9VEN1 P48555 Q9W5E1 Q9Y105 Q9VEZ3 Q9V3C5 O15945 O16011 Q8INK9 Q8IR79
Animal organ development	22	1227	3.31708e-06	5.4321	B6VQA1 Q9VUV9 P12080 P41894 P00522 P17789 Q24423 Q8IR79 P11536 P13607 P39736 Q23979 Q9VEN1 P48555 Q9V3C5 Q9VN14 Q7K1V5 O15945 O16011 Q8INK9 Q24537 O01404
Cell development	21	1434	8.13712e-05	5.18519	Q9VN14 P12080 Q7K1V5 P00522 Q9VEN1 Q8IR79 P11536 O01346 Q04164 P17789 Q07327 Q24210 P48555 Q9W5E1 Q9Y105 Q9VEZ3 Q9V3C5 O15945 O16011 Q8INK9 Q9V576
Multi-organism process	21	1508	0.000150209	5.18519	O01404 P48555 Q9V576 Q7K1V5 Q9VB68 Q24537 Q8IR79 P00522 P12080 O01346 P17789 Q07327 Q23979 Q24210 Q9VEN1 Q9VEZ3 Q8MSF5 Q9VUV9 O15945 O16011 P11536
Neuron differentiation	18	764	2.00327e-06	4.44444	Q9VN14 P00522 Q24423 P12080 O01346 Q04164 P17789 Q07327 Q9VEN1 P48555 Q9W5E1 Q9Y105 Q9VEZ3 Q9V3C5 O15945 O16011 Q8INK9 Q8IR79
Generation of neurons	18	861	6.23106e-06	4.44444	Q9VN14 P00522 Q24423 P12080 O01346 Q04164 P17789 Q07327 Q9VEN1 P48555 Q9W5E1 Q9Y105 Q9VEZ3 Q9V3C5 O15945 O16011 Q8INK9 Q8IR79
Neurogenesis	18	904	1.19544e-05	4.44444	Q9VN14 P00522 Q24423 P12080 O01346 Q04164 P17789 Q07327 Q9VEN1 P48555 Q9W5E1 Q9Y105 Q9VEZ3 Q9V3C5 O15945 O16011 Q8INK9 Q8IR79
Response to external stimulus	18	975	2.64081e-05	4.44444	O01404 P48555 Q9V576 Q9VN14 M9MSG8 P00522 Q9VB68 Q24537 P12080 O01346 Q04164 P13607 Q23979 Q9VEN1 Q9VEZ3 Q9V3C5 Q8MSF5 Q8INK9
Epithelium development	18	985	2.75924e-05	4.44444	P12080 Q24423 Q9I7F7 P00522 O01346 P17789 Q07327 P39736 Q23979 Q24210 Q9VEN1 P48555 B6VQA1 P41894 O15945 Q24537 O01404 Q8IR79
Tissue development	18	1068	7.91803e-05	4.44444	P12080 Q23979 P41894 Q24423 Q9I7F7 P00522 O01346 P17789 Q07327 P39736 Q24210 Q9VEN1 P48555 B6VQA1 O15945 Q24537 O01404 Q8IR79
Animal organ morphogenesis	16	742	1.98013e-05	3.95062	P12080 P17789 Q24423 P11536 P13607 Q23979 P48555 Q9V3C5 Q9VN14 Q7K1V5 P41894 O15945 O16011 Q8INK9 O01404 Q8IR79
Movement of cell or subcellular component	16	757	2.42809e-05	3.95062	Q9VN14 Q9I7F7 Q23979 Q9V576 P00522 P12080 O01346 Q04164 P17789 Q24210 Q9VEN1 P48555 Q9VEZ3 Q9V3C5 O15945 Q8INK9
Developmental process involved in reproduction	16	851	7.91803e-05	3.95062	Q9VZQ1 Q7K1V5 Q8IR79 P00522 P12080 O01346 P17789 Q07327 Q23979 Q24210 Q9VEN1 P48555 Q9VEZ3 O15945 P11536 Q9V576
Neuron development	15	632	1.55392e-05	3.7037	Q9VN14 P00522 P12080 O01346 Q04164 P17789 Q07327 Q9VEN1 Q9W5E1 Q9Y105 Q9VEZ3 Q9V3C5 O16011 Q8INK9 Q8IR79
Locomotion	15	668	2.59509e-05	3.7037	Q9VN14 Q9I7F7 Q9V576 P00522 Q24210 P12080 O01346 Q04164 P17789 Q9VEN1 P48555 Q9VEZ3 Q9V3C5 O15945 Q8INK9
Cell morphogenesis	14	587	2.75924e-05	3.45679	Q9VN14 P12080 P00522 O01346 Q04164 P13607 P17789 Q9VEN1 P48555 Q9Y105 Q9VEZ3 Q9V3C5 Q8INK9 Q8IR79
Morphogenesis of an epithelium	13	599	0.000145993	3.20988	P12080 Q9I7F7 P00522 O01346 P17789 Q24423 Q23979 Q9VEN1 P48555 P41894 O15945 O01404 Q8IR79
Neuron projection development	12	484	0.000102267	2.96296	Q9VN14 P00522 P12080 O01346 Q04164 Q07327 Q9VEN1 Q9Y105 Q9VEZ3 Q9V3C5 Q8INK9 Q8IR79
Chemotaxis	10	302	6.87324e-05	2.46914	Q9VN14 P00522 Q9V576 P12080 O01346 Q04164 Q9VEN1 Q9VEZ3 Q9V3C5 Q8INK9
Alternative mRNA splicing, via spliceosome	6	87	0.000113171	1.48148	Q02870 Q24562 Q9VSH4 Q9VUV9 O16011 Q9VZQ1
Regulation of alternative mRNA splicing, via spliceosome	6	87	0.000113171	1.48148	Q02870 Q24562 Q9VSH4 Q9VUV9 O16011 Q9VZQ1
Regulation of mRNA splicing, via spliceosome	6	93	0.000150262	1.48148	Q02870 Q24562 Q9VSH4 Q9VUV9 O16011 Q9VZQ1

## Sheet: GO-MF
Functional Category	Genes in list	Total genes	Enrichment FDR	Percent (%)	Genes
Catalytic activity	34	4383	0.00938559	8.39506	P00522 Q02870 P29844 O01346 P13607 P49071 Q9V576 Q9V7D2 Q9W5E1 Q9Y105 Q9V3J1 Q9VLA1 Q9VDT6 Q9VCA9 Q9VQY9 Q8MSF5 P08266 Q9VUV9 Q9I7F7 Q8INK9 O01404 Q8IR79 P48555 Q9VJQ5 Q8MSU3 Q8T062 Q95028 Q23979 Q24210 Q9VMV6 F3YDF1 Q9VZX9 Q7K1V5 Q9VB68
Protein binding	31	3573	0.00648889	7.65432	P00522 Q02870 P29844 Q8IRG6 Q04164 P49071 Q9V7D2 Q9W5E1 Q9Y105 Q9VEZ3 Q9V3C5 Q9VJQ5 Q9VN14 Q9I7F7 Q24537 P17789 P41894 Q23979 Q24210 Q9VEN1 B6VQA1 O15945 Q8IR79 P12080 P39736 Q24562 Q24423 P48555 Q9VQY9 Q07327 Q9V576
Organic cyclic compound binding	28	3073	0.00648889	6.91358	P29844 Q24562 Q9VJQ5 O16011 Q24537 P17789 Q9VZQ1 Q9VSH4 P41894 O15945 P00522 P11536 Q02870 P13607 P39736 Q24423 Q23979 Q24210 P49071 P48555 B6VQA1 Q9Y105 F3YDF1 Q8T8R1 P08266 Q9VUV9 Q9I7F7 Q8IR79
Heterocyclic compound binding	28	3054	0.00648889	6.91358	P29844 Q24562 Q9VJQ5 O16011 Q24537 P17789 Q9VZQ1 Q9VSH4 P41894 O15945 P00522 P11536 Q02870 P13607 P39736 Q24423 Q23979 Q24210 P49071 P48555 B6VQA1 Q9Y105 F3YDF1 Q8T8R1 P08266 Q9VUV9 Q9I7F7 Q8IR79
Ion binding	26	2694	0.00648889	6.41975	P29844 Q04164 Q23979 P42325 Q9VB68 Q8INK9 P00522 Q02870 P13607 P17789 Q24423 Q24210 P49071 P48555 Q9W5E1 Q9Y105 Q9VLA1 F3YDF1 Q8T8R1 Q8T062 P08266 Q9VUV9 Q9I7F7 O16011 O01404 Q8IR79
Carbohydrate derivative binding	15	1161	0.00648889	3.7037	P29844 Q04164 P00522 Q02870 P13607 Q23979 Q24210 P49071 P48555 Q9Y105 F3YDF1 P08266 Q9VUV9 Q9I7F7 Q8IR79
Small molecule binding	14	1241	0.0117887	3.45679	P29844 P00522 Q02870 P13607 Q23979 Q24210 P49071 P48555 Q9Y105 F3YDF1 P08266 Q9VUV9 Q9I7F7 Q8IR79
Anion binding	14	1254	0.0117887	3.45679	P29844 Q04164 Q23979 P00522 Q02870 P13607 Q24210 P49071 P48555 Q9Y105 F3YDF1 Q9VUV9 Q9I7F7 Q8IR79
Purine nucleotide binding	13	970	0.00718832	3.20988	P29844 P00522 Q02870 P13607 Q23979 Q24210 P49071 P48555 Q9Y105 F3YDF1 Q9VUV9 Q9I7F7 Q8IR79
Ribonucleotide binding	13	976	0.00718832	3.20988	P29844 P00522 Q02870 P13607 Q23979 Q24210 P49071 P48555 Q9Y105 F3YDF1 Q9VUV9 Q9I7F7 Q8IR79
Purine ribonucleotide binding	13	965	0.00718832	3.20988	P29844 P00522 Q02870 P13607 Q23979 Q24210 P49071 P48555 Q9Y105 F3YDF1 Q9VUV9 Q9I7F7 Q8IR79
Purine ribonucleoside triphosphate binding	13	944	0.00718832	3.20988	P29844 P00522 Q02870 P13607 Q23979 Q24210 P49071 P48555 Q9Y105 F3YDF1 Q9VUV9 Q9I7F7 Q8IR79
Nucleotide binding	13	1121	0.0117887	3.20988	P29844 P00522 Q02870 P13607 Q23979 Q24210 P49071 P48555 Q9Y105 F3YDF1 Q9VUV9 Q9I7F7 Q8IR79
Nucleoside phosphate binding	13	1121	0.0117887	3.20988	P29844 P00522 Q02870 P13607 Q23979 Q24210 P49071 P48555 Q9Y105 F3YDF1 Q9VUV9 Q9I7F7 Q8IR79
ATP binding	12	775	0.00648889	2.96296	P29844 P00522 Q02870 P13607 Q23979 Q24210 P49071 Q9Y105 F3YDF1 Q9VUV9 Q9I7F7 Q8IR79
Adenyl nucleotide binding	12	797	0.00648889	2.96296	P29844 P00522 Q02870 P13607 Q23979 Q24210 P49071 Q9Y105 F3YDF1 Q9VUV9 Q9I7F7 Q8IR79
Adenyl ribonucleotide binding	12	793	0.00648889	2.96296	P29844 P00522 Q02870 P13607 Q23979 Q24210 P49071 Q9Y105 F3YDF1 Q9VUV9 Q9I7F7 Q8IR79
Drug binding	12	969	0.0117887	2.96296	P29844 P00522 Q02870 P13607 Q23979 Q24210 P49071 Q9Y105 F3YDF1 Q9VUV9 Q9I7F7 Q8IR79
Nucleoside-triphosphatase activity	9	596	0.0117887	2.22222	Q02870 P29844 P13607 Q9V7D2 Q9V3J1 Q9VQY9 Q9VUV9 P48555 Q23979
Pyrophosphatase activity	9	617	0.0123842	2.22222	Q02870 P29844 P13607 Q9V7D2 Q9V3J1 Q9VQY9 Q9VUV9 P48555 Q23979
Protein dimerization activity	8	397	0.00718832	1.97531	P17789 P41894 B6VQA1 Q9VJQ5 O15945 P12080 Q8IRG6 Q9V576
Cation transmembrane transporter activity	7	373	0.0117887	1.7284	P13607 Q9V7D2 Q9V3J1 Q8MKK4 Q9VAF0 M9MSG8 Q7K1V5
Inorganic cation transmembrane transporter activity	7	354	0.0117887	1.7284	P13607 Q9V7D2 Q9V3J1 Q8MKK4 Q9VAF0 M9MSG8 Q7K1V5
ATPase activity, coupled	7	355	0.0117887	1.7284	Q02870 P29844 P13607 Q9V7D2 Q9V3J1 Q9VUV9 Q23979
Protein kinase activity	6	283	0.0117887	1.48148	P00522 Q02870 P49071 Q9I7F7 Q8IR79 Q24210
Proton transmembrane transporter activity	4	119	0.0117887	0.987654	Q9V7D2 Q9V3J1 Q8MKK4 Q7K1V5
Calmodulin binding	3	44	0.0103837	0.740741	P49071 Q23979 Q24210
Calmodulin-dependent protein kinase activity	2	14	0.0117887	0.493827	P49071 Q24210
Non-membrane spanning protein tyrosine kinase activity	2	15	0.0117887	0.493827	P00522 Q9I7F7
Pre-mRNA binding	2	17	0.0123842	0.493827	Q24562 Q9VZQ1

## Sheet: GO-CC
Functional Category	Genes in list	Total genes	Enrichment FDR	Percent (%)	Genes
Intracellular membrane-bounded organelle	36	4776	0.0192239	8.88889	P39736 Q24562 Q9VSH4 P41894 Q9VUV9 Q8INK9 Q24537 P11536 Q02870 P29844 Q8IRG6 P17789 P49071 Q9W5E1 Q9V3J1 Q9V3C5 Q9VJQ5 Q9VLA1 A1ZBE8 F3YDF1 Q9VDT6 Q9VCA9 Q9VQY9 P08266 O16011 O15945 P13607 Q9VEN1 B6VQA1 Q9VZQ1 Q7K1V5 Q8T062 Q9VAF0 Q95SS8 Q9VCC3 Q9V7D2
Cytoplasm	35	4641	0.0197792	8.64198	P00522 P13607 Q9VEN1 Q8INK9 P29844 O01346 P49071 Q9Y105 Q9V3J1 Q9V3C5 Q9VLA1 Q9VJ34 A1ZBE8 F3YDF1 Q9VZX9 Q9VDT6 Q9VCA9 O16011 Q24537 Q8IR79 Q8IRG6 Q07327 Q23979 Q7K1V5 Q8T062 Q9VAF0 Q7KU86 Q95028 B6VQA1 Q9W5E1 Q9VEZ3 Q95SS8 Q9VCC3 O15945 Q9V7D2
Membrane	34	4051	0.0107503	8.39506	P13607 P48555 Q9VN14 M9MSG8 P00522 P29844 Q9V576 Q9V7D2 Q9V7S5 Q9V3J1 Q9V3C5 Q9VLA1 Q8MKK4 F3YDF1 Q9VCA9 Q9I7F7 O01404 P12080 Q04164 Q07327 O44252 Q9VEN1 Q8MSU3 Q7K1V5 Q9VAF0 O01346 Q23979 Q24210 Q9VMV6 A1ZBE8 Q95SS8 Q8T062 Q8MSF5 Q8IR79
Intracellular organelle part	29	3363	0.0159104	7.16049	P39736 Q24562 Q9VUV9 Q8INK9 Q02870 P29844 Q8IRG6 Q9W5E1 Q9V3J1 Q9VEZ3 Q9V3C5 Q9VJQ5 Q9VLA1 A1ZBE8 F3YDF1 Q9VCA9 Q9VQY9 P08266 O16011 Q24537 Q9VEN1 Q7K1V5 Q23979 Q95SS8 Q9VAF0 O15945 Q9V7D2 Q9VZQ1 Q9VCC3
Organelle part	29	3426	0.0159323	7.16049	P39736 Q24562 Q9VUV9 Q8INK9 Q02870 P29844 Q8IRG6 Q9W5E1 Q9V3J1 Q9VEZ3 Q9V3C5 Q9VJQ5 Q9VLA1 A1ZBE8 F3YDF1 Q9VCA9 Q9VQY9 P08266 O16011 Q24537 Q9VEN1 Q7K1V5 Q23979 Q95SS8 Q9VAF0 O15945 Q9V7D2 Q9VZQ1 Q9VCC3
Membrane part	28	3589	0.0273082	6.91358	P00522 Q9V576 Q9V7S5 Q8MKK4 Q9VCA9 Q9I7F7 P13607 P12080 Q04164 Q07327 Q8MSU3 Q7K1V5 Q9VAF0 O01346 O44252 P48555 Q9V3J1 Q9V3C5 Q9VMV6 Q9VLA1 F3YDF1 Q95SS8 Q9VN14 Q8T062 Q8MSF5 M9MSG8 Q8IR79 Q9V7D2
Nucleus	23	2915	0.0470433	5.67901	P39736 Q24562 Q9VSH4 P41894 Q9VUV9 Q8INK9 Q24537 P11536 Q02870 P29844 Q8IRG6 P17789 P49071 Q9W5E1 Q9VJQ5 Q9VQY9 P08266 O16011 O15945 P13607 Q9VEN1 B6VQA1 Q9VZQ1
Plasma membrane	20	1495	0.00276649	4.93827	P13607 P48555 Q9VN14 M9MSG8 P00522 Q9V576 Q9V7S5 Q8MKK4 Q9I7F7 O01404 P12080 Q04164 Q9VEN1 Q9VAF0 Q23979 Q24210 Q8T062 Q8IR79 Q9V7D2 Q9V3J1
Cell periphery	20	1633	0.00496441	4.93827	P13607 Q9VEN1 P48555 Q9VN14 M9MSG8 P00522 Q9V576 Q9V7S5 Q8MKK4 Q9I7F7 O01404 P12080 Q04164 Q23979 Q9VAF0 Q24210 Q8T062 Q8IR79 Q9V7D2 Q9V3J1
Plasma membrane part	12	955	0.0207412	2.96296	P00522 Q9V576 Q8MKK4 Q9I7F7 P13607 P12080 Q04164 Q9VAF0 P48555 Q8IR79 Q9V7D2 Q9V3J1
Cytosol	11	979	0.0407084	2.71605	P00522 Q9VEN1 Q8INK9 Q9Y105 Q9V3C5 Q9VZX9 Q8IRG6 Q07327 A1ZBE8 Q7KU86 Q9W5E1
Nucleoplasm	10	626	0.0159323	2.46914	Q24562 Q8INK9 Q02870 Q8IRG6 Q9VJQ5 Q9VQY9 P08266 O16011 Q9VZQ1 Q24537
Nucleoplasm part	7	388	0.0227796	1.7284	Q02870 Q8IRG6 Q24562 Q9VJQ5 Q9VQY9 P08266 Q9VZQ1
Plasma membrane region	6	347	0.0389467	1.48148	P12080 Q04164 P13607 Q9VAF0 P48555 Q8IR79
Apical part of cell	5	168	0.0197792	1.23457	Q9VEN1 P00522 Q04164 Q9V576 P12080
Cell junction	5	230	0.032095	1.23457	P00522 P12080 P13607 Q9V576 Q9VN14
Cell-cell junction	4	113	0.0207412	0.987654	P00522 P13607 Q9V576 Q9VN14
Golgi membrane	4	179	0.0470433	0.987654	Q9V3C5 Q9VLA1 A1ZBE8 Q9VAF0
Septate junction	3	48	0.0201361	0.740741	P13607 Q9V576 Q9VN14
Tight junction	3	53	0.0207412	0.740741	P13607 Q9V576 Q9VN14
Basolateral plasma membrane	3	55	0.021191	0.740741	P12080 P13607 Q9VAF0
Apical junction complex	3	73	0.032095	0.740741	P13607 Q9V576 Q9VN14
Vacuolar proton-transporting V-type ATPase, V1 domain	2	8	0.0159104	0.493827	Q9V3J1 Q9V7D2
Post-mRNA release spliceosomal complex	2	8	0.0159104	0.493827	P39736 Q9VUV9
Proton-transporting V-type ATPase, V1 domain	2	13	0.0201361	0.493827	Q9V3J1 Q9V7D2
Vacuolar proton-transporting V-type ATPase complex	2	17	0.0237212	0.493827	Q9V3J1 Q9V7D2
Contractile ring	2	18	0.0252723	0.493827	P00522 Q9VEN1
Plasma membrane proton-transporting V-type ATPase complex	2	20	0.0283519	0.493827	Q9V7D2 Q9V3J1
Proton-transporting two-sector ATPase complex, catalytic domain	2	22	0.032095	0.493827	Q9V3J1 Q9V7D2
Cell-substrate adherens junction	2	35	0.0470433	0.493827	P00522 P12080
