# Supplementary material for: Role of Transportome in the Gills of Chinese Mitten Crabs in Response to Salinity Change: A Meta-Analysis of RNA-Seq Datasets
Source: Biology (Basel). 2021 Jan 8;10(1):39. doi: 10.3390/biology10010039 (PMC7827906; doi:10.3390/biology10010039)
Supplement: Supplementary file 1 [file biology-10-00039-s001.zip › Supplementary-data/Table-S5.xlsx]

## Sheet: Cluster 1
Table S5: Enrichment analysis of each individual cluster identified in the interaction network. Clusters with <10 nodes were excluded from the enrichment analysis
#Term	ID	Input number	Background number	P-Value	Corrected P-Value
proteolysis	GO:0006508	11	980	1.47551e-07	0.000132943
ubiquitin-dependent protein catabolic process	GO:0006511	6	317	1.04542e-05	0.00299806
modification-dependent protein catabolic process	GO:0019941	6	324	1.18122e-05	0.00299806
modification-dependent macromolecule catabolic process	GO:0043632	6	331	1.33099e-05	0.00299806
proteolysis involved in cellular protein catabolic process	GO:0051603	6	356	1.99681e-05	0.00309338
cellular protein catabolic process	GO:0044257	6	358	2.05996e-05	0.00309338
protein catabolic process	GO:0030163	6	385	3.08286e-05	0.00393643
organonitrogen compound metabolic process	GO:1901564	15	3349	4.20561e-05	0.00393643
proteasome-mediated ubiquitin-dependent protein catabolic process	GO:0043161	5	245	4.47508e-05	0.00393643
catalytic activity	GO:0003824	17	4363	4.80585e-05	0.00393643
proteasomal protein catabolic process	GO:0010498	5	261	6.01135e-05	0.00451352
calcium-dependent cysteine-type endopeptidase activity	GO:0004198	2	7	9.09917e-05	0.00630642
protein metabolic process	GO:0019538	13	2708	0.000102128	0.00649804
cellular macromolecule catabolic process	GO:0044265	6	484	0.00010818	0.00649804
organonitrogen compound catabolic process	GO:1901565	6	531	0.000178629	0.010059
macromolecule catabolic process	GO:0009057	6	550	0.0002158	0.0114374
proton-transporting two-sector ATPase complex assembly	GO:0070071	2	13	0.000263807	0.013205
organic substance catabolic process	GO:1901575	7	847	0.00031926	0.0133588
cellular process	GO:0009987	21	7512	0.000324021	0.0133588
heme biosynthetic process	GO:0006783	2	15	0.000341012	0.0133588
tetrapyrrole biosynthetic process	GO:0033014	2	15	0.000341012	0.0133588
porphyrin-containing compound biosynthetic process	GO:0006779	2	15	0.000341012	0.0133588
heme metabolic process	GO:0042168	2	16	0.000383255	0.0138125
porphyrin-containing compound metabolic process	GO:0006778	2	16	0.000383255	0.0138125
anaphase-promoting complex-dependent catabolic process	GO:0031145	2	17	0.000427917	0.014829
tetrapyrrole metabolic process	GO:0033013	2	18	0.000474989	0.0158506
catalytic activity, acting on a protein	GO:0140096	9	1621	0.000703265	0.0226301
hydrolase activity	GO:0016787	10	2011	0.000758862	0.023577
catabolic process	GO:0009056	7	1019	0.000964191	0.0289579
positive regulation of mitotic cell cycle phase transition	GO:1901992	2	29	0.00114979	0.033418
metabolic process	GO:0008152	18	6125	0.00119921	0.0337653
cellular component organization	GO:0016043	12	3015	0.00133759	0.0352513
nitrogen compound metabolic process	GO:0006807	16	5018	0.00134048	0.0352513
endopeptidase activity	GO:0004175	5	519	0.00136936	0.0352513
organic substance metabolic process	GO:0071704	17	5612	0.00143543	0.0356839
positive regulation of cell cycle phase transition	GO:1901989	2	33	0.00146538	0.0356839
regulation of cellular component biogenesis	GO:0044087	4	309	0.00152787	0.0362267
ubiquitin ligase complex	GO:0000151	3	150	0.00189982	0.0438907
nervous system development	GO:0007399	7	1158	0.00202661	0.0456494
cellular component organization or biogenesis	GO:0071840	12	3167	0.00208996	0.045928
hydro-lyase activity	GO:0016836	2	42	0.00230903	0.0495341

## Sheet: Cluster 2
#Term	ID	Input number	Background number	P-Value	Corrected P-Value
anatomical structure morphogenesis	GO:0009653	24	1610	5.21189e-12	9.71496e-09
regulation of cell morphogenesis	GO:0022604	10	151	4.43878e-11	4.06776e-08
dorsal closure	GO:0007391	9	108	6.6956e-11	4.06776e-08
actin filament-based process	GO:0030029	12	294	8.72911e-11	4.06776e-08
cell morphogenesis	GO:0000902	15	587	1.5403e-10	5.74224e-08
morphogenesis of embryonic epithelium	GO:0016331	9	124	2.12854e-10	6.61266e-08
cell morphogenesis involved in differentiation	GO:0000904	14	513	3.13979e-10	7.57322e-08
cellular component morphogenesis	GO:0032989	16	735	3.25031e-10	7.57322e-08
cell differentiation	GO:0030154	23	1799	4.07743e-10	8.44482e-08
neuron development	GO:0048666	15	636	4.57273e-10	8.52357e-08
embryonic morphogenesis	GO:0048598	11	267	5.41904e-10	9.1828e-08
regulation of anatomical structure morphogenesis	GO:0022603	11	272	6.54504e-10	9.94937e-08
cellular developmental process	GO:0048869	23	1848	6.93894e-10	9.94937e-08
animal organ morphogenesis	GO:0009887	16	787	8.64788e-10	1.03616e-07
cell development	GO:0048468	21	1519	8.74706e-10	1.03616e-07
neuron differentiation	GO:0030182	16	791	9.29637e-10	1.03616e-07
cell periphery	GO:0071944	20	1365	9.82326e-10	1.03616e-07
plasma membrane bounded cell projection organization	GO:0120036	15	674	1.00058e-09	1.03616e-07
cell projection organization	GO:0030030	15	684	1.21977e-09	1.19666e-07
cell junction	GO:0030054	9	160	1.80062e-09	1.67818e-07
regulation of cell shape	GO:0008360	7	65	1.98401e-09	1.76104e-07
embryo development	GO:0009790	14	602	2.38145e-09	2.01774e-07
chemotaxis	GO:0006935	11	316	2.99425e-09	2.42665e-07
cytoplasm	GO:0005737	32	4089	3.94182e-09	3.06148e-07
embryonic development via the syncytial blastoderm	GO:0001700	9	179	4.60282e-09	3.43187e-07
generation of neurons	GO:0048699	16	904	6.15451e-09	4.41231e-07
regulation of biological quality	GO:0065008	19	1365	7.17769e-09	4.95527e-07
embryo development ending in birth or egg hatching	GO:0009792	9	197	1.02414e-08	6.70764e-07
axonogenesis	GO:0007409	11	358	1.05253e-08	6.70764e-07
neurogenesis	GO:0022008	16	941	1.07956e-08	6.70764e-07
cell morphogenesis involved in neuron differentiation	GO:0048667	12	461	1.22742e-08	7.01302e-07
actin cytoskeleton organization	GO:0030036	10	277	1.23552e-08	7.01302e-07
plasma membrane bounded cell projection morphogenesis	GO:0120039	12	463	1.28639e-08	7.01302e-07
neuron projection morphogenesis	GO:0048812	12	463	1.28639e-08	7.01302e-07
cell projection morphogenesis	GO:0048858	12	464	1.31682e-08	7.01302e-07
axon development	GO:0061564	11	369	1.42572e-08	7.38206e-07
cell part morphogenesis	GO:0032990	12	473	1.62132e-08	8.16794e-07
taxis	GO:0042330	11	385	2.18e-08	1.06935e-06
axon guidance	GO:0007411	10	297	2.34256e-08	1.11962e-06
hemocyte migration	GO:0035099	5	24	2.40962e-08	1.12288e-06
neuron projection development	GO:0031175	12	495	2.64906e-08	1.18841e-06
movement of cell or subcellular component	GO:0006928	14	731	2.67775e-08	1.18841e-06
neuron projection guidance	GO:0097485	10	306	3.07864e-08	1.33455e-06
regulation of cellular component biogenesis	GO:0044087	10	309	3.36587e-08	1.4259e-06
developmental growth involved in morphogenesis	GO:0060560	7	101	3.45895e-08	1.43278e-06
regulation of cell development	GO:0060284	11	405	3.61231e-08	1.46377e-06
cellular component organization or biogenesis	GO:0071840	27	3167	4.00732e-08	1.58929e-06
regulation of actin filament-based process	GO:0032970	7	107	5.03483e-08	1.95519e-06
plasma membrane	GO:0005886	17	1217	5.74768e-08	2.18646e-06
regulation of multicellular organismal development	GO:2000026	13	659	6.73e-08	2.49172e-06
small molecule binding	GO:0036094	16	1075	6.81748e-08	2.49172e-06
cellular component organization	GO:0016043	26	3015	7.17663e-08	2.57255e-06
positive regulation of plasma membrane bounded cell projection assembly	GO:0120034	5	31	7.52837e-08	2.62458e-06
striated muscle cell differentiation	GO:0051146	7	114	7.60341e-08	2.62458e-06
nucleotide binding	GO:0000166	15	953	9.70431e-08	3.20672e-06
nucleoside phosphate binding	GO:1901265	15	953	9.70431e-08	3.20672e-06
locomotion	GO:0040011	13	682	9.96466e-08	3.20672e-06
embryonic hemopoiesis	GO:0035162	5	33	9.97799e-08	3.20672e-06
animal organ development	GO:0048513	17	1278	1.16277e-07	3.67356e-06
anatomical structure development	GO:0048856	25	2858	1.20587e-07	3.74625e-06
system development	GO:0048731	20	1826	1.35985e-07	4.15534e-06
nervous system development	GO:0007399	16	1158	1.87771e-07	5.64526e-06
cellular component biogenesis	GO:0044085	18	1507	2.14645e-07	6.35077e-06
cellular component assembly	GO:0022607	17	1336	2.19206e-07	6.38437e-06
muscle cell differentiation	GO:0042692	7	135	2.28147e-07	6.54254e-06
regulation of localization	GO:0032879	11	495	2.6186e-07	7.31763e-06
cell junction organization	GO:0034330	6	82	2.63027e-07	7.31763e-06
compound eye development	GO:0048749	10	390	2.78127e-07	7.58275e-06
regulation of neuron differentiation	GO:0045664	8	210	2.80692e-07	7.58275e-06
cytoskeleton organization	GO:0007010	12	622	3.02241e-07	8.04824e-06
regulation of cell differentiation	GO:0045595	11	506	3.24585e-07	8.50765e-06
response to stimulus	GO:0050896	25	3005	3.28622e-07	8.50765e-06
morphogenesis of an epithelium	GO:0002009	12	633	3.63431e-07	9.27994e-06
developmental process	GO:0032502	25	3030	3.87255e-07	9.7006e-06
regulation of nervous system development	GO:0051960	10	405	3.90314e-07	9.7006e-06
localization	GO:0051179	22	2367	4.1742e-07	1.02378e-05
purine ribonucleoside triphosphate binding	GO:0035639	13	786	4.96398e-07	1.17727e-05
tissue morphogenesis	GO:0048729	12	653	5.03586e-07	1.17727e-05
actin filament organization	GO:0007015	7	153	5.13572e-07	1.17727e-05
visual system development	GO:0150063	10	418	5.17899e-07	1.17727e-05
sensory system development	GO:0048880	10	418	5.17899e-07	1.17727e-05
eye development	GO:0001654	10	418	5.17899e-07	1.17727e-05
cell migration	GO:0016477	9	323	6.05639e-07	1.36013e-05
regulation of cell morphogenesis involved in differentiation	GO:0010769	6	97	6.70534e-07	1.48795e-05
purine ribonucleotide binding	GO:0032555	13	810	6.94807e-07	1.52367e-05
apical part of cell	GO:0045177	7	161	7.14116e-07	1.54781e-05
regulation of cellular component organization	GO:0051128	13	816	7.54391e-07	1.6163e-05
ribonucleotide binding	GO:0032553	13	819	7.85866e-07	1.63606e-05
regulation of cell projection assembly	GO:0060491	5	52	7.97079e-07	1.63606e-05
regulation of plasma membrane bounded cell projection assembly	GO:0120032	5	52	7.97079e-07	1.63606e-05
regulation of plasma membrane bounded cell projection organization	GO:0120035	7	164	8.04589e-07	1.63606e-05
purine nucleotide binding	GO:0017076	13	821	8.07499e-07	1.63606e-05
regulation of cell projection organization	GO:0031344	7	165	8.36807e-07	1.67721e-05
tissue development	GO:0009888	15	1131	8.59386e-07	1.70414e-05
regulation of actin cytoskeleton organization	GO:0032956	6	104	9.88458e-07	1.93946e-05
plasma membrane bounded cell projection assembly	GO:0120031	7	171	1.05375e-06	2.02747e-05
regulation of developmental process	GO:0050793	13	841	1.05507e-06	2.02747e-05
supramolecular fiber organization	GO:0097435	8	259	1.30239e-06	2.4772e-05
developmental process involved in reproduction	GO:0003006	14	1010	1.32438e-06	2.49357e-05
regulation of multicellular organismal process	GO:0051239	13	863	1.40406e-06	2.6099e-05
post-embryonic animal morphogenesis	GO:0009886	10	468	1.41416e-06	2.6099e-05
cell projection assembly	GO:0030031	7	180	1.46647e-06	2.66448e-05
binding	GO:0005488	33	5452	1.48383e-06	2.66448e-05
positive regulation of filopodium assembly	GO:0051491	4	24	1.48662e-06	2.66448e-05
cell motility	GO:0048870	9	369	1.77898e-06	3.15811e-05
epithelium development	GO:0060429	14	1045	1.97458e-06	3.47229e-05
localization of cell	GO:0051674	9	375	2.02535e-06	3.52827e-05
cell cortex	GO:0005938	7	190	2.07606e-06	3.55965e-05
embryonic organ development	GO:0048568	5	64	2.08172e-06	3.55965e-05
intracellular signal transduction	GO:0035556	11	614	2.10065e-06	3.55965e-05
developmental growth	GO:0048589	9	379	2.20551e-06	3.70367e-05
hemopoiesis	GO:0030097	6	122	2.40186e-06	3.99738e-05
striated muscle cell development	GO:0055002	5	67	2.57402e-06	4.24599e-05
anion binding	GO:0043168	14	1074	2.71671e-06	4.44206e-05
regulation of actin filament organization	GO:0110053	5	68	2.757e-06	4.46873e-05
regulation of neuron projection development	GO:0010975	6	126	2.87302e-06	4.59192e-05
synapse organization	GO:0050808	8	289	2.88227e-06	4.59192e-05
muscle cell development	GO:0055001	5	69	2.95005e-06	4.66008e-05
sensory organ development	GO:0007423	10	510	3.01192e-06	4.71783e-05
GTPase activating protein binding	GO:0032794	3	7	3.16427e-06	4.91516e-05
Ras protein signal transduction	GO:0007265	6	129	3.27371e-06	4.99416e-05
cell-substrate adherens junction	GO:0005924	4	30	3.32229e-06	4.99416e-05
actin cytoskeleton reorganization	GO:0031532	4	30	3.32229e-06	4.99416e-05
cell-substrate junction	GO:0030055	4	30	3.32229e-06	4.99416e-05
cell-substrate adhesion	GO:0031589	4	31	3.74259e-06	5.58095e-05
regulation of embryonic cell shape	GO:0016476	4	32	4.20101e-06	6.21482e-05
hematopoietic or lymphoid organ development	GO:0048534	6	137	4.56947e-06	6.65429e-05
immune system development	GO:0002520	6	137	4.56947e-06	6.65429e-05
positive regulation of cell projection organization	GO:0031346	5	76	4.61795e-06	6.67276e-05
multicellular organism development	GO:0007275	21	2499	4.75592e-06	6.81926e-05
signaling	GO:0023052	17	1678	5.18548e-06	7.37842e-05
regulation of neurogenesis	GO:0050767	8	316	5.4803e-06	7.73884e-05
small GTPase mediated signal transduction	GO:0007264	6	143	5.79267e-06	8.09691e-05
actin filament bundle assembly	GO:0051017	4	35	5.82676e-06	8.09691e-05
compound eye morphogenesis	GO:0001745	8	319	5.86418e-06	8.09691e-05
response to chemical	GO:0042221	15	1339	6.88974e-06	9.44299e-05
cell communication	GO:0007154	17	1717	7.06458e-06	9.61195e-05
carbohydrate derivative binding	GO:0097367	13	1004	7.30327e-06	9.8647e-05
reproductive process	GO:0022414	15	1350	7.6059e-06	0.000101996
exocrine system development	GO:0035272	6	151	7.82492e-06	0.000102478
salivary gland development	GO:0007431	6	151	7.82492e-06	0.000102478
regulation of filopodium assembly	GO:0051489	4	38	7.87622e-06	0.000102478
growth	GO:0040007	9	445	7.9193e-06	0.000102478
sensory organ morphogenesis	GO:0090596	8	333	7.97175e-06	0.000102478
eye morphogenesis	GO:0048592	8	333	7.97175e-06	0.000102478
actin filament bundle organization	GO:0061572	4	39	8.66464e-06	0.000110622
instar larval or pupal morphogenesis	GO:0048707	9	456	9.60011e-06	0.000121732
epithelial cell differentiation	GO:0030855	9	459	1.01084e-05	0.000127311
muscle structure development	GO:0061061	7	244	1.02367e-05	0.000128062
regulation of synapse organization	GO:0050807	6	159	1.04012e-05	0.000128396
GTP binding	GO:0005525	6	159	1.04012e-05	0.000128396
anchoring junction	GO:0070161	5	91	1.06468e-05	0.00012971
adherens junction	GO:0005912	5	91	1.06468e-05	0.00012971
substrate adhesion-dependent cell spreading	GO:0034446	3	12	1.18697e-05	0.00014367
filopodium assembly	GO:0046847	4	43	1.24115e-05	0.000149258
regulation of cytoskeleton organization	GO:0051493	6	165	1.27527e-05	0.000150973
purine ribonucleoside binding	GO:0032550	6	165	1.27527e-05	0.000150973
protein phosphorylation	GO:0006468	9	473	1.27971e-05	0.000150973
guanyl ribonucleotide binding	GO:0032561	6	166	1.31834e-05	0.000154552
purine nucleoside binding	GO:0001883	6	168	1.40801e-05	0.000164033
response to external stimulus	GO:0009605	13	1069	1.42631e-05	0.00016469
ribonucleoside binding	GO:0032549	6	169	1.45466e-05	0.00016469
dorsal closure, amnioserosa morphology change	GO:0046664	3	13	1.45776e-05	0.00016469
plasma membrane bounded cell projection	GO:0120025	10	612	1.45783e-05	0.00016469
anatomical structure formation involved in morphogenesis	GO:0048646	10	612	1.45783e-05	0.00016469
regulation of embryonic development	GO:0045995	5	98	1.50071e-05	0.000167504
actomyosin structure organization	GO:0031032	5	98	1.50071e-05	0.000167504
cell projection	GO:0042995	10	616	1.54116e-05	0.000170996
metamorphosis	GO:0007552	9	485	1.55677e-05	0.000171705
guanyl nucleotide binding	GO:0019001	6	172	1.60217e-05	0.000174646
positive regulation of cell development	GO:0010720	6	172	1.60217e-05	0.000174646
nucleoside binding	GO:0001882	6	173	1.65394e-05	0.000179241
open tracheal system development	GO:0007424	7	265	1.7234e-05	0.000185688
signal transduction	GO:0007165	15	1460	1.94035e-05	0.000207863
maintenance of protein location	GO:0045185	4	49	2.01046e-05	0.000214143
regulation of supramolecular fiber organization	GO:1902903	5	105	2.06497e-05	0.000218699
respiratory system development	GO:0060541	7	273	2.0774e-05	0.000218773
regulation of cellular component movement	GO:0051270	5	106	2.15745e-05	0.000224664
cell-cell junction	GO:0005911	5	108	2.35208e-05	0.000243571
protein binding	GO:0005515	20	2538	2.44083e-05	0.000251132
positive regulation of cell differentiation	GO:0045597	6	186	2.45914e-05	0.000251132
phosphate-containing compound metabolic process	GO:0006796	13	1126	2.46551e-05	0.000251132
regulation of synapse structure or activity	GO:0050803	6	188	2.60707e-05	0.000264108
protein localization to plasma membrane	GO:0072659	4	53	2.68789e-05	0.000270823
cellular process involved in reproduction in multicellular organism	GO:0022412	12	971	2.82505e-05	0.000282929
post-embryonic development	GO:0009791	10	662	2.83839e-05	0.000282929
epithelial cell development	GO:0002064	8	399	2.86251e-05	0.000283815
cellular process	GO:0009987	37	7512	2.89213e-05	0.000284375
programmed cell death involved in cell development	GO:0010623	5	113	2.89867e-05	0.000284375
phosphorus metabolic process	GO:0006793	13	1147	2.99062e-05	0.000291859
gastrulation with mouth forming first	GO:0001703	4	55	3.08314e-05	0.000296236
cortical actin cytoskeleton organization	GO:0030866	4	55	3.08314e-05	0.000296236
gastrulation involving germ band extension	GO:0010004	4	55	3.08314e-05	0.000296236
tube morphogenesis	GO:0035239	9	535	3.33262e-05	0.000318564
cellular anatomical entity	GO:0110165	40	8701	3.36983e-05	0.000320478
positive regulation of developmental process	GO:0051094	7	296	3.44452e-05	0.000325918
positive regulation of multicellular organismal process	GO:0051240	7	297	3.51763e-05	0.000331154
maintenance of location	GO:0051235	5	118	3.53921e-05	0.000331512
membrane	GO:0016020	20	2607	3.63747e-05	0.000339013
gland morphogenesis	GO:0022612	5	119	3.67953e-05	0.000339536
salivary gland morphogenesis	GO:0007435	5	119	3.67953e-05	0.000339536
oogenesis	GO:0048477	10	684	3.73605e-05	0.000343054
reproduction	GO:0000003	15	1545	3.77031e-05	0.000344503
cellular response to stimulus	GO:0051716	17	1958	3.97683e-05	0.000361601
regulation of JNK cascade	GO:0046328	4	59	3.99928e-05	0.000361876
regulation of cellular response to stress	GO:0080135	5	122	4.12652e-05	0.000371586
cell junction assembly	GO:0034329	4	60	4.25637e-05	0.000379611
cortical cytoskeleton organization	GO:0030865	4	60	4.25637e-05	0.000379611
establishment of protein localization to plasma membrane	GO:0061951	3	20	4.54143e-05	0.000401195
cell-matrix adhesion	GO:0007160	3	20	4.54143e-05	0.000401195
regulation of stress-activated protein kinase signaling cascade	GO:0070302	4	62	4.80656e-05	0.00042063
regulation of stress-activated MAPK cascade	GO:0032872	4	62	4.80656e-05	0.00042063
phosphorylation	GO:0016310	10	707	4.92531e-05	0.000429008
cell leading edge	GO:0031252	5	127	4.96385e-05	0.000430354
cell adhesion	GO:0007155	6	213	5.14075e-05	0.000442036
regulation of MAPK cascade	GO:0043408	5	128	5.14602e-05	0.000442036
transport	GO:0006810	16	1792	5.27021e-05	0.000450627
positive regulation of cellular component organization	GO:0051130	7	318	5.37493e-05	0.000457482
protein localization to cell periphery	GO:1990778	4	64	5.407e-05	0.00045812
gamete generation	GO:0007276	12	1045	5.76067e-05	0.000485877
regulation of lamellipodium assembly	GO:0010591	3	22	5.87271e-05	0.000490885
regulation of lamellipodium organization	GO:1902743	3	22	5.87271e-05	0.000490885
gland development	GO:0048732	6	220	6.12324e-05	0.000509541
ion binding	GO:0043167	17	2031	6.35347e-05	0.000523379
JNK cascade	GO:0007254	4	67	6.40794e-05	0.000523379
regulation of axonogenesis	GO:0050770	4	67	6.40794e-05	0.000523379
biological adhesion	GO:0022610	6	222	6.42992e-05	0.000523379
epithelial structure maintenance	GO:0010669	3	23	6.6245e-05	0.000534548
focal adhesion	GO:0005925	3	23	6.6245e-05	0.000534548
instar larval or pupal development	GO:0002165	9	590	7.04153e-05	0.00056575
establishment of localization	GO:0051234	16	1842	7.35406e-05	0.000585811
female gamete generation	GO:0007292	10	752	8.21041e-05	0.000651243
positive regulation of response to wounding	GO:1903036	3	25	8.31115e-05	0.00065367
cell adhesion mediated by integrin	GO:0033627	3	25	8.31115e-05	0.00065367
stress-activated MAPK cascade	GO:0051403	4	72	8.36725e-05	0.000655318
MAPK cascade	GO:0000165	5	143	8.55222e-05	0.000667001
GTPase activity	GO:0003924	6	235	8.73622e-05	0.000677258
tube development	GO:0035295	10	758	8.76498e-05	0.000677258
stress-activated protein kinase signaling cascade	GO:0031098	4	73	8.80604e-05	0.000677258
positive regulation of cellular component biogenesis	GO:0044089	5	144	8.82906e-05	0.000677258
anatomical structure maturation	GO:0071695	4	74	9.26134e-05	0.000707505
lamellipodium organization	GO:0097581	3	27	0.000102561	0.00077398
lamellipodium assembly	GO:0030032	3	27	0.000102561	0.00077398
signal transduction by protein phosphorylation	GO:0023014	5	149	0.000103184	0.000775542
regulation of developmental growth	GO:0048638	6	243	0.000104553	0.000782676
developmental maturation	GO:0021700	6	246	0.000111654	0.000830899
immune system process	GO:0002376	8	486	0.000111886	0.000830899
plasma membrane invagination	GO:0099024	3	29	0.00012476	0.00091556
membrane invagination	GO:0010324	3	29	0.00012476	0.00091556
biological regulation	GO:0065007	26	4416	0.000130725	0.000955574
positive regulation of biological process	GO:0048518	15	1724	0.000132202	0.000962593
vesicle-mediated transport to the plasma membrane	GO:0098876	3	31	0.000149873	0.00108702
positive regulation of cellular process	GO:0048522	14	1543	0.000153864	0.00111164
positive regulation of nervous system development	GO:0051962	5	163	0.00015528	0.00111754
vascular endothelial growth factor receptor signaling pathway	GO:0048010	3	32	0.000163573	0.00117269
germ cell development	GO:0007281	10	821	0.000167994	0.00119978
anatomical structure homeostasis	GO:0060249	5	167	0.00017333	0.00123315
regulation of response to wounding	GO:1903034	3	33	0.000178061	0.00125247
melanotic encapsulation of foreign target	GO:0035011	3	33	0.000178061	0.00125247
intracellular	GO:0005622	32	6323	0.00018772	0.00131169
regulation of cellular component size	GO:0032535	5	170	0.000187887	0.00131169
substrate-dependent cell migration, cell extension	GO:0006930	2	5	0.000190185	0.00131786
dorsal trunk growth, open tracheal system	GO:0035001	2	5	0.000190185	0.00131786
ventral cord development	GO:0007419	4	91	0.000199	0.00137041
sexual reproduction	GO:0019953	12	1192	0.000199974	0.00137041
multi-organism reproductive process	GO:0044703	12	1192	0.000199974	0.00137041
cellular component assembly involved in morphogenesis	GO:0010927	5	173	0.000203362	0.00138852
multicellular organismal reproductive process	GO:0048609	12	1196	0.000206289	0.00140337
synapse assembly	GO:0007416	5	174	0.00020873	0.00141476
septate junction	GO:0005918	3	35	0.000209482	0.00141476
vesicle-mediated transport	GO:0016192	8	536	0.000216935	0.00145981
multicellular organismal process	GO:0032501	23	3723	0.000220704	0.00147983
positive regulation of establishment of protein localization	GO:1904951	3	36	0.000226453	0.00151293
system process	GO:0003008	9	696	0.000241942	0.00160789
positive regulation of neuron differentiation	GO:0045666	4	96	0.000242391	0.00160789
septate junction assembly	GO:0019991	3	37	0.00024429	0.00161474
organelle organization	GO:0006996	16	2040	0.000246001	0.00162031
multi-organism process	GO:0051704	14	1616	0.000249982	0.00162114
cellular response to sterol depletion	GO:0071501	2	6	0.000253086	0.00162114
SREBP signaling pathway	GO:0032933	2	6	0.000253086	0.00162114
extracellular exosome biogenesis	GO:0097734	2	6	0.000253086	0.00162114
response to sterol depletion	GO:0006991	2	6	0.000253086	0.00162114
exosomal secretion	GO:1990182	2	6	0.000253086	0.00162114
substrate-dependent cell migration	GO:0006929	2	6	0.000253086	0.00162114
extracellular vesicle biogenesis	GO:0140112	2	6	0.000253086	0.00162114
response to ionizing radiation	GO:0010212	3	38	0.000263013	0.00167323
adherens junction organization	GO:0034332	3	38	0.000263013	0.00167323
endocytosis	GO:0006897	5	184	0.00026857	0.00170277
post-embryonic animal organ morphogenesis	GO:0048563	7	416	0.00027573	0.00173635
imaginal disc morphogenesis	GO:0007560	7	416	0.00027573	0.00173635
sarcomere organization	GO:0045214	3	39	0.000282639	0.0017445
tight junction organization	GO:0120193	3	39	0.000282639	0.0017445
tight junction	GO:0070160	3	39	0.000282639	0.0017445
tight junction assembly	GO:0120192	3	39	0.000282639	0.0017445
muscle attachment	GO:0016203	3	39	0.000282639	0.0017445
germ-line stem cell population maintenance	GO:0030718	4	102	0.000302996	0.00185901
peptidyl-tyrosine phosphorylation	GO:0018108	3	40	0.000303187	0.00185901
catalytic activity	GO:0003824	25	4363	0.000322506	0.00196544
encapsulation of foreign target	GO:0035010	3	41	0.000324675	0.00196544
rhabdomere development	GO:0042052	3	41	0.000324675	0.00196544
ER-nucleus signaling pathway	GO:0006984	2	7	0.000324762	0.00196544
regulation of locomotion	GO:0040012	4	105	0.000337058	0.00203326
compound eye photoreceptor cell differentiation	GO:0001751	5	194	0.000340653	0.00204831
positive regulation of cell morphogenesis involved in differentiation	GO:0010770	3	42	0.000347122	0.0020805
regulation of response to stress	GO:0080134	6	305	0.000348551	0.00208237
neuron projection	GO:0043005	7	436	0.000364723	0.00217202
eye photoreceptor cell differentiation	GO:0001754	5	200	0.000390428	0.00230303
apical junction assembly	GO:0043297	3	44	0.000394964	0.00231514
peptidyl-tyrosine modification	GO:0018212	3	44	0.000394964	0.00231514
regulation of protein localization	GO:0032880	4	110	0.000399803	0.00233616
nephrocyte filtration	GO:0097206	2	8	0.000405161	0.00233815
stress fiber assembly	GO:0043149	2	8	0.000405161	0.00233815
regulation of stress fiber assembly	GO:0051492	2	8	0.000405161	0.00233815
renal filtration	GO:0097205	2	8	0.000405161	0.00233815
gastrulation	GO:0007369	4	111	0.000413288	0.00237768
rhabdomere	GO:0016028	3	45	0.000420395	0.00240373
cytokinetic process	GO:0032506	3	45	0.000420395	0.00240373
regulation of growth	GO:0040008	6	317	0.000426345	0.0024303
imaginal disc development	GO:0007444	8	602	0.000468732	0.00266377
nervous system process	GO:0050877	8	605	0.000484262	0.00274366
protein complex involved in cell adhesion	GO:0098636	2	9	0.000494232	0.00276651
integrin complex	GO:0008305	2	9	0.000494232	0.00276651
contractile actin filament bundle assembly	GO:0030038	2	9	0.000494232	0.00276651
sensory perception of touch	GO:0050975	2	9	0.000494232	0.00276651
regulation of cellular process	GO:0050794	22	3654	0.000497907	0.00277874
skeletal muscle organ development	GO:0060538	3	48	0.000502932	0.0027984
protein localization	GO:0008104	9	772	0.000513719	0.00284992
cytoskeleton-dependent cytokinesis	GO:0061640	4	118	0.000516952	0.00285088
regulation of synapse assembly	GO:0051963	4	118	0.000516952	0.00285088
plasma membrane region	GO:0098590	6	330	0.000525326	0.00288852
myofibril assembly	GO:0030239	3	49	0.000532583	0.00291981
import into cell	GO:0098657	5	215	0.000538943	0.00294601
neuron recognition	GO:0008038	4	120	0.000549683	0.00299239
cellular response to stress	GO:0033554	8	617	0.000550638	0.00299239
cell-cell fusion	GO:0140253	3	50	0.000563332	0.00301309
imaginal disc-derived wing hair organization	GO:0035317	3	50	0.000563332	0.00301309
syncytium formation by plasma membrane fusion	GO:0000768	3	50	0.000563332	0.00301309
myoblast fusion	GO:0007520	3	50	0.000563332	0.00301309
syncytium formation	GO:0006949	3	50	0.000563332	0.00301309
regulation of biological process	GO:0050789	23	3955	0.000564147	0.00301309
protein kinase activity	GO:0004672	6	335	0.000567845	0.00302418
transmembrane receptor protein tyrosine kinase signaling pathway	GO:0007169	5	218	0.000573142	0.00304369
hair cell differentiation	GO:0035315	3	51	0.000595194	0.00310768
melanization defense response	GO:0035006	3	51	0.000595194	0.00310768
multi-organism metabolic process	GO:0044033	3	51	0.000595194	0.00310768
axon extension	GO:0048675	3	51	0.000595194	0.00310768
synaptic vesicle recycling	GO:0036465	3	51	0.000595194	0.00310768
non-sensory hair organization	GO:0035316	3	51	0.000595194	0.00310768
positive regulation of neurogenesis	GO:0050769	4	124	0.000619532	0.00322572
multi-organism cellular process	GO:0044764	3	52	0.000628188	0.00325262
regulation of cell adhesion	GO:0030155	3	52	0.000628188	0.00325262
homeostatic process	GO:0042592	7	479	0.00063464	0.00325783
cytokinesis	GO:0000910	4	125	0.000637934	0.00325783
synaptic vesicle cycle	GO:0099504	4	125	0.000637934	0.00325783
vesicle-mediated transport in synapse	GO:0099003	4	125	0.000637934	0.00325783
cell recognition	GO:0008037	4	125	0.000637934	0.00325783
epidermal cell differentiation	GO:0009913	3	53	0.000662327	0.00336397
myotube differentiation	GO:0014902	3	53	0.000662327	0.00336397
photoreceptor cell differentiation	GO:0046530	5	226	0.000672336	0.00340506
digestive system development	GO:0055123	4	127	0.000675897	0.00340506
digestive tract development	GO:0048565	4	127	0.000675897	0.00340506
post-embryonic animal organ development	GO:0048569	7	485	0.000682453	0.00342882
neuron projection extension	GO:1990138	3	54	0.00069763	0.0034429
positive regulation of lamellipodium organization	GO:1902745	2	11	0.000698184	0.0034429
regulation of actin filament bundle assembly	GO:0032231	2	11	0.000698184	0.0034429
muscle tendon junction	GO:0005927	2	11	0.000698184	0.0034429
germ-band extension	GO:0007377	2	11	0.000698184	0.0034429
tricarboxylic acid metabolic process	GO:0072350	2	11	0.000698184	0.0034429
positive regulation of lamellipodium assembly	GO:0010592	2	11	0.000698184	0.0034429
membrane organization	GO:0061024	5	229	0.000712672	0.00350507
heart development	GO:0007507	4	129	0.000715437	0.00350941
epithelial tube morphogenesis	GO:0060562	7	490	0.000724452	0.0035443
melanin metabolic process	GO:0006582	3	55	0.000734112	0.00355323
cell-cell junction assembly	GO:0007043	3	55	0.000734112	0.00355323
stem cell population maintenance	GO:0019827	4	130	0.000735809	0.00355323
border follicle cell migration	GO:0007298	4	130	0.000735809	0.00355323
maintenance of cell number	GO:0098727	4	130	0.000735809	0.00355323
cell-cell adhesion	GO:0098609	4	132	0.000777782	0.00374622
circulatory system development	GO:0072359	4	133	0.000799391	0.0038305
protein localization to membrane	GO:0072657	4	133	0.000799391	0.0038305
regulation of actin polymerization or depolymerization	GO:0008064	3	57	0.000810673	0.00384609
regulation of actin filament length	GO:0030832	3	57	0.000810673	0.00384609
ectopic germ cell programmed cell death	GO:0035234	2	12	0.000812962	0.00384609
lamellipodium	GO:0030027	2	12	0.000812962	0.00384609
dorsal closure, elongation of leading edge cells	GO:0007394	2	12	0.000812962	0.00384609
multicellular organism reproduction	GO:0032504	12	1393	0.000820662	0.0038727
negative regulation of biological process	GO:0048519	13	1601	0.000822789	0.00387293
tissue homeostasis	GO:0001894	3	58	0.000850784	0.00398458
myofibril	GO:0030016	3	58	0.000850784	0.00398458
ovarian follicle cell development	GO:0030707	6	363	0.000857934	0.00400799
columnar/cuboidal epithelial cell development	GO:0002066	6	365	0.000882357	0.00411179
positive regulation of transport	GO:0051050	4	137	0.000890089	0.00413667
cell-cell junction organization	GO:0045216	3	59	0.000892135	0.00413667
carboxylic acid metabolic process	GO:0019752	6	367	0.000907316	0.00419662
synaptic growth at neuromuscular junction	GO:0051124	4	138	0.000913851	0.00421638
maintenance of epithelial integrity, open tracheal system	GO:0035160	2	13	0.000936207	0.00430886
regulation of anatomical structure size	GO:0090066	5	246	0.000976519	0.00446002
apical junction complex	GO:0043296	3	61	0.00097862	0.00446002
phagocytosis	GO:0006909	3	61	0.00097862	0.00446002
ovarian follicle cell migration	GO:0007297	4	144	0.00106592	0.00479552
adherens junction maintenance	GO:0034334	2	14	0.00106787	0.00479552
determination of left/right symmetry	GO:0007368	2	14	0.00106787	0.00479552
positive regulation of lipid biosynthetic process	GO:0046889	2	14	0.00106787	0.00479552
basal plasma membrane	GO:0009925	2	14	0.00106787	0.00479552
neuron remodeling	GO:0016322	3	63	0.00107025	0.00479552
contractile fiber	GO:0043292	3	63	0.00107025	0.00479552
oxoacid metabolic process	GO:0043436	6	383	0.0011272	0.00503863
columnar/cuboidal epithelial cell differentiation	GO:0002065	6	385	0.00115734	0.00516096
neuron maturation	GO:0042551	3	65	0.00116713	0.00516752
regulation of cell migration	GO:0030334	3	65	0.00116713	0.00516752
epidermis development	GO:0008544	3	65	0.00116713	0.00516752
organic acid metabolic process	GO:0006082	6	386	0.00117264	0.00517962
central nervous system morphogenesis	GO:0021551	2	15	0.0012079	0.00532273
regulation of protein phosphorylation	GO:0001932	5	259	0.00122285	0.00537592
cell death	GO:0008219	6	391	0.00125148	0.00548886
regulation of cell motility	GO:2000145	3	67	0.00126938	0.00552833
Golgi stack	GO:0005795	3	67	0.00126938	0.00552833
regulation of establishment of protein localization	GO:0070201	3	67	0.00126938	0.00552833
sensory perception	GO:0007600	6	394	0.00130071	0.00565157
phosphotransferase activity, alcohol group as acceptor	GO:0016773	6	395	0.00131745	0.00571097
sensory perception of mechanical stimulus	GO:0050954	3	68	0.00132256	0.00571983
regulation of actomyosin structure organization	GO:0110020	2	16	0.00135624	0.0058384
positive regulation of wound healing	GO:0090303	2	16	0.00135624	0.0058384
actin polymerization or depolymerization	GO:0008154	3	69	0.00137712	0.00590102
positive regulation of cellular component movement	GO:0051272	3	69	0.00137712	0.00590102
negative regulation of cellular component organization	GO:0051129	4	155	0.00138954	0.00594059
positive regulation of MAPK cascade	GO:0043410	3	70	0.00143307	0.00611269
response to stress	GO:0006950	11	1280	0.00144697	0.0061579
cell-cell adhesion via plasma-membrane adhesion molecules	GO:0098742	3	71	0.00149044	0.00631404
multicellular organismal homeostasis	GO:0048871	3	71	0.00149044	0.00631404
cell junction maintenance	GO:0034331	2	17	0.00151285	0.00637997
initiation of dorsal closure	GO:0007392	2	17	0.00151285	0.00637997
cell growth	GO:0016049	4	161	0.0015923	0.00669988
regulation of wound healing	GO:0061041	2	18	0.00167767	0.00701162
positive regulation of axon extension	GO:0045773	2	18	0.00167767	0.00701162
Golgi to plasma membrane protein transport	GO:0043001	2	18	0.00167767	0.00701162
establishment of protein localization to membrane	GO:0090150	3	75	0.00173428	0.00719977
pattern specification process	GO:0007389	7	571	0.00174072	0.00721043
regulation of organelle organization	GO:0033043	6	418	0.00175009	0.00723317
cell cortex region	GO:0099738	3	76	0.00179889	0.00741845
enzyme linked receptor protein signaling pathway	GO:0007167	5	284	0.00182236	0.00748213
regulation of phosphorylation	GO:0042325	5	284	0.00182236	0.00748213
regulation of transport	GO:0051049	5	285	0.00185013	0.00751555
phagocytosis, engulfment	GO:0006911	2	19	0.00185066	0.00751555
positive regulation of axon guidance	GO:1902669	2	19	0.00185066	0.00751555
basement membrane organization	GO:0071711	2	19	0.00185066	0.00751555
renal system process	GO:0003014	2	19	0.00185066	0.00751555
protein kinase binding	GO:0019901	3	77	0.001865	0.0075409
mitotic cytokinesis	GO:0000281	3	77	0.001865	0.0075409
kinase activity	GO:0016301	6	426	0.0019235	0.00776062
dendrite morphogenesis	GO:0048813	4	170	0.00193385	0.00778552
developmental cell growth	GO:0048588	3	79	0.00200172	0.00804138
imaginal disc-derived male genitalia morphogenesis	GO:0048803	2	20	0.00203177	0.00805792
male anatomical structure morphogenesis	GO:0090598	2	20	0.00203177	0.00805792
apposition of dorsal and ventral imaginal disc-derived wing surfaces	GO:0007475	2	20	0.00203177	0.00805792
positive regulation of chemotaxis	GO:0050921	2	20	0.00203177	0.00805792
positive regulation of cell adhesion	GO:0045785	2	20	0.00203177	0.00805792
male genitalia morphogenesis	GO:0048808	2	20	0.00203177	0.00805792
phenol-containing compound metabolic process	GO:0018958	3	81	0.00214453	0.00847174
central nervous system development	GO:0007417	5	295	0.00214521	0.00847174
macromolecule localization	GO:0033036	9	952	0.00221905	0.00869716
imaginal disc-derived genitalia morphogenesis	GO:0048805	2	21	0.00222095	0.00869716
post-embryonic genitalia morphogenesis	GO:0035126	2	21	0.00222095	0.00869716
presynaptic membrane	GO:0042734	2	21	0.00222095	0.00869716
cellular protein localization	GO:0034613	7	597	0.00223462	0.00873236
imaginal disc-derived wing morphogenesis	GO:0007476	5	299	0.00227239	0.00886135
perinuclear region of cytoplasm	GO:0048471	3	83	0.00229354	0.00892517
regulation of response to stimulus	GO:0048583	9	957	0.00229907	0.00892807
epithelial cell migration	GO:0010631	4	180	0.00236956	0.00913255
epithelium migration	GO:0090132	4	180	0.00236956	0.00913255
neuromuscular junction development	GO:0007528	4	180	0.00236956	0.00913255
cell division	GO:0051301	5	302	0.00237133	0.00913255
NADP binding	GO:0050661	2	22	0.00241815	0.00923653
basement membrane	GO:0005604	2	22	0.00241815	0.00923653
genital disc morphogenesis	GO:0007483	2	22	0.00241815	0.00923653
positive regulation of lipid metabolic process	GO:0045834	2	22	0.00241815	0.00923653
wound healing	GO:0042060	3	85	0.00244883	0.00931554
negative regulation of developmental growth	GO:0048640	3	85	0.00244883	0.00931554
motor neuron axon guidance	GO:0008045	3	86	0.00252886	0.00960039
nucleoside-triphosphatase activity	GO:0017111	7	611	0.00254228	0.00963172
wing disc morphogenesis	GO:0007472	5	308	0.0025786	0.00974953
regulation of intracellular signal transduction	GO:1902531	5	309	0.00261439	0.00976019
myosin complex	GO:0016459	2	23	0.00262331	0.00976019
genitalia morphogenesis	GO:0035112	2	23	0.00262331	0.00976019
determination of bilateral symmetry	GO:0009855	2	23	0.00262331	0.00976019
negative regulation of cell projection organization	GO:0031345	2	23	0.00262331	0.00976019
heterophilic cell-cell adhesion via plasma membrane cell adhesion molecules	GO:0007157	2	23	0.00262331	0.00976019
specification of symmetry	GO:0009799	2	23	0.00262331	0.00976019
positive regulation of JNK cascade	GO:0046330	2	23	0.00262331	0.00976019
dendrite development	GO:0016358	4	186	0.00266119	0.00988137
trans-synaptic signaling	GO:0099537	5	311	0.00268705	0.00988411
chemical synaptic transmission	GO:0007268	5	311	0.00268705	0.00988411
anterograde trans-synaptic signaling	GO:0098916	5	311	0.00268705	0.00988411
negative regulation of cellular process	GO:0048523	11	1384	0.00268803	0.00988411
compound eye photoreceptor development	GO:0042051	3	88	0.00269374	0.00988411
regulation of tube architecture, open tracheal system	GO:0035152	3	88	0.00269374	0.00988411
synaptic signaling	GO:0099536	5	312	0.00272393	0.00997526
tissue migration	GO:0090130	4	189	0.00281586	0.0102917
apoptotic process involved in development	GO:1902742	2	24	0.0028364	0.0103263
positive regulation of animal organ morphogenesis	GO:0110110	2	24	0.0028364	0.0103263
bounding membrane of organelle	GO:0098588	5	318	0.00295298	0.0107297
ATP binding	GO:0005524	7	629	0.00298497	0.0108038
pyrophosphatase activity	GO:0016462	7	629	0.00298497	0.0108038
eye photoreceptor cell development	GO:0042462	3	92	0.00304309	0.0108966
kinase binding	GO:0019900	3	92	0.00304309	0.0108966
male genitalia development	GO:0030539	2	25	0.00305736	0.0108966
positive regulation of stress-activated MAPK cascade	GO:0032874	2	25	0.00305736	0.0108966
positive regulation of cellular protein localization	GO:1903829	2	25	0.00305736	0.0108966
regulation of extent of cell growth	GO:0061387	2	25	0.00305736	0.0108966
regulation of axon extension	GO:0030516	2	25	0.00305736	0.0108966
positive regulation of stress-activated protein kinase signaling cascade	GO:0070304	2	25	0.00305736	0.0108966
drug binding	GO:0008144	8	813	0.00314497	0.0111874
hydrolase activity, acting on acid anhydrides, in phosphorus-containing anhydrides	GO:0016818	7	636	0.00317233	0.0112633
hydrolase activity, acting on acid anhydrides	GO:0016817	7	638	0.0032275	0.0114374
response to abiotic stimulus	GO:0009628	6	474	0.00325383	0.0115029
innate immune response	GO:0045087	4	197	0.00325833	0.0115029
ventral furrow formation	GO:0007370	2	26	0.00328615	0.0115573
unidimensional cell growth	GO:0009826	2	26	0.00328615	0.0115573
reproductive structure development	GO:0048608	3	95	0.00332257	0.0116415
reproductive system development	GO:0061458	3	95	0.00332257	0.0116415
regulation of phosphate metabolic process	GO:0019220	5	330	0.00345257	0.0120396
regulation of phosphorus metabolic process	GO:0051174	5	330	0.00345257	0.0120396
adenyl ribonucleotide binding	GO:0032559	7	646	0.00345557	0.0120396
heterocyclic compound binding	GO:1901363	17	2852	0.00349866	0.012167
imaginal disc-derived male genitalia development	GO:0007485	2	27	0.00352272	0.0122278
adenyl nucleotide binding	GO:0030554	7	650	0.00357416	0.0123833
oxidoreductase activity, acting on the CH-OH group of donors, NAD or NADP as acceptor	GO:0016616	3	98	0.00361733	0.0124865
Golgi subcompartment	GO:0098791	3	98	0.00361733	0.0124865
ameboidal-type cell migration	GO:0001667	4	204	0.00368263	0.0126884
organic cyclic compound binding	GO:0097159	17	2868	0.00371531	0.0127774
response to radiation	GO:0009314	4	205	0.00374616	0.0128361
supramolecular polymer	GO:0099081	4	205	0.00374616	0.0128361
Golgi to plasma membrane transport	GO:0006893	2	28	0.00376702	0.0128603
regulation of lipid biosynthetic process	GO:0046890	2	28	0.00376702	0.0128603
post-embryonic appendage morphogenesis	GO:0035120	5	339	0.00386539	0.013172
Golgi apparatus	GO:0005794	5	340	0.00391336	0.0133111
cell maturation	GO:0048469	4	208	0.00394123	0.0133815
cleavage furrow	GO:0032154	2	29	0.004019	0.0135714
antibiotic metabolic process	GO:0016999	2	29	0.004019	0.0135714
negative regulation of growth	GO:0045926	3	102	0.00403454	0.0135993
muscle organ development	GO:0007517	3	103	0.00414323	0.0139027
secondary metabolic process	GO:0019748	3	103	0.00414323	0.0139027
cellular macromolecule localization	GO:0070727	7	668	0.00414693	0.0139027
regulation of cell size	GO:0008361	3	104	0.00425368	0.014235
imaginal disc-derived appendage morphogenesis	GO:0035114	5	350	0.00441685	0.0147281
establishment of tissue polarity	GO:0007164	3	106	0.00447995	0.0148852
establishment of planar polarity	GO:0001736	3	106	0.00447995	0.0148852
programmed cell death	GO:0012501	5	352	0.00452286	0.0148917
positive regulation of axonogenesis	GO:0050772	2	31	0.00454582	0.0148917
regulation of ERK1 and ERK2 cascade	GO:0070372	2	31	0.00454582	0.0148917
actomyosin contractile ring organization	GO:0044837	2	31	0.00454582	0.0148917
establishment of imaginal disc-derived wing hair orientation	GO:0001737	2	31	0.00454582	0.0148917
collagen-containing extracellular matrix	GO:0062023	2	31	0.00454582	0.0148917
imaginal disc-derived genitalia development	GO:0007484	2	31	0.00454582	0.0148917
appendage morphogenesis	GO:0035107	5	354	0.00463068	0.0151432
organelle subcompartment	GO:0031984	3	108	0.00471339	0.0153665
establishment or maintenance of cell polarity	GO:0007163	4	219	0.00471546	0.0153665
imaginal disc-derived appendage development	GO:0048737	5	357	0.00479585	0.0155999
maintenance of protein location in cell	GO:0032507	2	32	0.00482056	0.0155999
oxidoreductase activity, acting on the aldehyde or oxo group of donors, NAD or NADP as acceptor	GO:0016620	2	32	0.00482056	0.0155999
endocytic recycling	GO:0032456	2	32	0.00482056	0.0155999
regulation of synaptic growth at neuromuscular junction	GO:0008582	3	109	0.00483283	0.0156125
photoreceptor cell development	GO:0042461	3	111	0.00507718	0.016315
exocytosis	GO:0006887	3	111	0.00507718	0.016315
endosomal transport	GO:0016197	3	111	0.00507718	0.016315
axon midline choice point recognition	GO:0016199	2	33	0.00510281	0.016315
negative regulation of neuron death	GO:1901215	2	33	0.00510281	0.016315
cellular component maintenance	GO:0043954	2	33	0.00510281	0.016315
appendage development	GO:0048736	5	363	0.00513874	0.0164017
positive regulation of cell death	GO:0010942	3	112	0.00520211	0.0165473
regulation of dendrite morphogenesis	GO:0048814	2	34	0.0053925	0.0170078
photoreceptor cell axon guidance	GO:0072499	2	34	0.0053925	0.0170078
male sex differentiation	GO:0046661	2	34	0.0053925	0.0170078
ERK1 and ERK2 cascade	GO:0070371	2	34	0.0053925	0.0170078
axon choice point recognition	GO:0016198	2	34	0.0053925	0.0170078
somatodendritic compartment	GO:0036477	4	228	0.00542063	0.0170677
regulation of neuromuscular junction development	GO:1904396	3	115	0.00558798	0.0175531
cytosol	GO:0005829	8	895	0.00559364	0.0175531
regulation of axon guidance	GO:1902667	2	35	0.00568959	0.0177943
positive regulation of protein transport	GO:0051222	2	35	0.00568959	0.0177943
morphogenesis of a polarized epithelium	GO:0001738	3	117	0.00585455	0.0182795
Golgi cisterna	GO:0031985	2	36	0.00599404	0.0185596
Rho protein signal transduction	GO:0007266	2	36	0.00599404	0.0185596
genitalia development	GO:0048806	2	36	0.00599404	0.0185596
protein tyrosine kinase activity	GO:0004713	2	36	0.00599404	0.0185596
regulation of chemotaxis	GO:0050920	2	36	0.00599404	0.0185596
cell surface receptor signaling pathway	GO:0007166	7	719	0.00615369	0.0190223
regulation of protein modification process	GO:0031399	5	380	0.00620482	0.0191487
acyl-CoA metabolic process	GO:0006637	2	37	0.0063058	0.0192059
thioester metabolic process	GO:0035383	2	37	0.0063058	0.0192059
NAD binding	GO:0051287	2	37	0.0063058	0.0192059
tricarboxylic acid cycle	GO:0006099	2	37	0.0063058	0.0192059
basal part of cell	GO:0045178	2	37	0.0063058	0.0192059
maintenance of location in cell	GO:0051651	2	37	0.0063058	0.0192059
epithelial cell morphogenesis	GO:0003382	2	37	0.0063058	0.0192059
regulation of signal transduction	GO:0009966	7	724	0.00638394	0.0194122
oxidoreductase activity, acting on CH-OH group of donors	GO:0016614	3	121	0.00641033	0.0194607
response to wounding	GO:0009611	3	122	0.00655402	0.0198646
positive regulation of epithelial cell differentiation	GO:0030858	2	38	0.00662483	0.0199494
male meiosis cytokinesis	GO:0007112	2	38	0.00662483	0.0199494
Z disc	GO:0030018	2	38	0.00662483	0.0199494
I band	GO:0031674	2	38	0.00662483	0.0199494
secretion by cell	GO:0032940	4	243	0.00674748	0.020286
whole membrane	GO:0098805	4	244	0.00684293	0.0205398
negative regulation of synapse organization	GO:1905809	2	39	0.00695108	0.0206319
salivary gland histolysis	GO:0035070	2	39	0.00695108	0.0206319
cell division site	GO:0032153	2	39	0.00695108	0.0206319
negative regulation of neuromuscular junction development	GO:1904397	2	39	0.00695108	0.0206319
negative regulation of synaptic growth at neuromuscular junction	GO:0045886	2	39	0.00695108	0.0206319
negative regulation of synapse assembly	GO:0051964	2	39	0.00695108	0.0206319
pyruvate metabolic process	GO:0006090	2	39	0.00695108	0.0206319
axon	GO:0030424	4	248	0.00723368	0.0214365
recycling endosome	GO:0055037	2	40	0.0072845	0.0215187
midgut development	GO:0007494	2	40	0.0072845	0.0215187
transferase activity, transferring phosphorus-containing groups	GO:0016772	6	563	0.00740025	0.021826
pigment metabolic process	GO:0042440	3	129	0.00761389	0.0223476
regulation of vesicle-mediated transport	GO:0060627	3	129	0.00761389	0.0223476
actin filament-based movement	GO:0030048	2	41	0.00762505	0.0223476
retinal cell programmed cell death	GO:0046666	2	41	0.00762505	0.0223476
export from cell	GO:0140352	4	252	0.00763897	0.0223533
regulation of response to external stimulus	GO:0032101	4	253	0.00774259	0.022621
positive regulation of protein phosphorylation	GO:0001934	3	130	0.00777309	0.0226746
Rab protein signal transduction	GO:0032482	2	42	0.00797269	0.0230762
post-Golgi vesicle-mediated transport	GO:0006892	2	42	0.00797269	0.0230762
oxidoreductase activity, acting on the aldehyde or oxo group of donors	GO:0016903	2	42	0.00797269	0.0230762
ovarian nurse cell to oocyte transport	GO:0007300	2	42	0.00797269	0.0230762
regulation of epithelial cell differentiation	GO:0030856	2	42	0.00797269	0.0230762
wing disc development	GO:0035220	5	407	0.00820582	0.0237142
regulation of neuron death	GO:1901214	2	43	0.00832737	0.0240282
cytoplasmic region	GO:0099568	3	134	0.00842956	0.0242855
head involution	GO:0008258	2	44	0.00868904	0.0248792
presynaptic endocytosis	GO:0140238	2	44	0.00868904	0.0248792
plasma membrane signaling receptor complex	GO:0098802	2	44	0.00868904	0.0248792
synaptic vesicle endocytosis	GO:0048488	2	44	0.00868904	0.0248792
secretion	GO:0046903	4	263	0.00883024	0.0252447
neuron death	GO:0070997	2	45	0.00905766	0.0258553
Golgi vesicle transport	GO:0048193	3	138	0.00911781	0.0259475
positive regulation of phosphorylation	GO:0042327	3	138	0.00911781	0.0259475
cofactor binding	GO:0048037	5	418	0.00913712	0.0259628
small molecule metabolic process	GO:0044281	7	776	0.00918011	0.0260453
nucleoside bisphosphate metabolic process	GO:0033865	2	46	0.0094332	0.0266416
purine nucleoside bisphosphate metabolic process	GO:0034032	2	46	0.0094332	0.0266416
ribonucleoside bisphosphate metabolic process	GO:0033875	2	46	0.0094332	0.0266416
defense response to other organism	GO:0098542	5	422	0.00949327	0.0267707
protein autophosphorylation	GO:0046777	2	47	0.0098156	0.0275132
extrinsic component of plasma membrane	GO:0019897	2	47	0.0098156	0.0275132
meiotic cytokinesis	GO:0033206	2	47	0.0098156	0.0275132
sphingolipid biosynthetic process	GO:0030148	2	47	0.0098156	0.0275132
oxidation-reduction process	GO:0055114	7	789	0.0100023	0.0279846
regulation of cell death	GO:0010941	4	273	0.0100138	0.0279846
cellular localization	GO:0051641	8	990	0.0100318	0.0279929
peptidyl-amino acid modification	GO:0018193	5	433	0.0105222	0.0293173
positive regulation of neuron projection development	GO:0010976	2	49	0.0106008	0.0294924
intrinsic component of plasma membrane	GO:0031226	5	438	0.0110143	0.0305516
regulation of actin filament polymerization	GO:0030833	2	51	0.011413	0.0315634
regulation of cell maturation	GO:1903429	2	51	0.011413	0.0315634
defense response	GO:0006952	5	443	0.0115221	0.0318181
positive regulation of molecular function	GO:0044093	4	285	0.0115651	0.0318895
positive regulation of phosphorus metabolic process	GO:0010562	3	152	0.0117813	0.0323778
positive regulation of phosphate metabolic process	GO:0045937	3	152	0.0117813	0.0323778
basolateral plasma membrane	GO:0016323	2	52	0.011829	0.0323778
pole plasm oskar mRNA localization	GO:0045451	2	52	0.011829	0.0323778
regulation of lipid metabolic process	GO:0019216	2	52	0.011829	0.0323778
sarcomere	GO:0030017	2	53	0.0122517	0.0334366
regulation of dendrite development	GO:0050773	2	53	0.0122517	0.0334366
cellular protein modification process	GO:0006464	10	1467	0.0123778	0.0336822
protein modification process	GO:0036211	10	1467	0.0123778	0.0336822
apical cortex	GO:0045179	2	54	0.0126809	0.0344065
positive regulation of cell growth	GO:0030307	2	54	0.0126809	0.0344065
synapse	GO:0045202	4	294	0.0128252	0.0347101
sensory perception of smell	GO:0007608	3	157	0.0128301	0.0347101
protein homodimerization activity	GO:0042803	3	158	0.013046	0.0352432
apoptotic signaling pathway	GO:0097190	2	55	0.0131167	0.0353828
protein dimerization activity	GO:0046983	5	459	0.0132548	0.0357036
anatomical structure regression	GO:0060033	2	56	0.0135589	0.0364176
genital disc development	GO:0035215	2	56	0.0135589	0.0364176
presynapse	GO:0098793	3	163	0.0141573	0.0378611
immune effector process	GO:0002252	3	163	0.0141573	0.0378611
purine ribonucleotide metabolic process	GO:0009150	3	163	0.0141573	0.0378611
pole plasm mRNA localization	GO:0019094	2	58	0.0144627	0.0385671
regulation of cellular protein localization	GO:1903827	2	58	0.0144627	0.0385671
purine nucleotide metabolic process	GO:0006163	3	165	0.0146164	0.0389215
regulation of signaling	GO:0023051	7	852	0.0147748	0.039231
regulation of cell communication	GO:0010646	7	852	0.0147748	0.039231
actin filament polymerization	GO:0030041	2	59	0.0149241	0.0395149
imaginal disc-derived wing margin morphogenesis	GO:0008587	2	59	0.0149241	0.0395149
pole plasm RNA localization	GO:0007316	2	60	0.0153918	0.0405804
regulation of protein polymerization	GO:0032271	2	60	0.0153918	0.0405804
sphingolipid metabolic process	GO:0006665	2	60	0.0153918	0.0405804
positive regulation of intracellular signal transduction	GO:1902533	3	172	0.0162899	0.0428875
organic hydroxy compound metabolic process	GO:1901615	3	173	0.0165374	0.0434165
monocarboxylic acid metabolic process	GO:0032787	3	173	0.0165374	0.0434165
immune response	GO:0006955	4	320	0.0169502	0.0444377
ribonucleotide metabolic process	GO:0009259	3	175	0.0170388	0.0444823
learning or memory	GO:0007611	3	175	0.0170388	0.0444823
cognition	GO:0050890	3	175	0.0170388	0.0444823
ribose phosphate metabolic process	GO:0019693	3	176	0.0172927	0.0447056
extracellular matrix organization	GO:0030198	2	64	0.017325	0.0447056
establishment of cell polarity	GO:0030010	2	64	0.017325	0.0447056
dorsal appendage formation	GO:0046843	2	64	0.017325	0.0447056
ion transmembrane transporter activity	GO:0015075	5	493	0.0175083	0.0447056
plasma membrane protein complex	GO:0098797	3	177	0.0175487	0.0447056
response to biotic stimulus	GO:0009607	5	494	0.0176457	0.0447056
response to other organism	GO:0051707	5	494	0.0176457	0.0447056
response to external biotic stimulus	GO:0043207	5	494	0.0176457	0.0447056
supramolecular complex	GO:0099080	4	324	0.0176507	0.0447056
identical protein binding	GO:0042802	3	178	0.0178069	0.0447056
regulation of protein stability	GO:0031647	2	65	0.0178237	0.0447056
regulation of protein transport	GO:0051223	2	65	0.0178237	0.0447056
organonitrogen compound metabolic process	GO:1901564	17	3349	0.0178636	0.0447056
endomembrane system	GO:0012505	8	1100	0.0180127	0.0447056
negative regulation of plasma membrane bounded cell projection assembly	GO:0120033	1	5	0.0182036	0.0447056
negative regulation of neurotransmitter transport	GO:0051589	1	5	0.0182036	0.0447056
myosin VI heavy chain binding	GO:0070854	1	5	0.0182036	0.0447056
ARF protein signal transduction	GO:0032011	1	5	0.0182036	0.0447056
necrotic cell death	GO:0070265	1	5	0.0182036	0.0447056
purine-containing compound transmembrane transport	GO:0072530	1	5	0.0182036	0.0447056
protein nitrosylation	GO:0017014	1	5	0.0182036	0.0447056
cardiac cell development	GO:0055006	1	5	0.0182036	0.0447056
apical constriction involved in ventral furrow formation	GO:0110072	1	5	0.0182036	0.0447056
cell chemotaxis	GO:0060326	1	5	0.0182036	0.0447056
cardiac muscle cell development	GO:0055013	1	5	0.0182036	0.0447056
light-activated ion channel activity	GO:0010461	1	5	0.0182036	0.0447056
hematopoietic progenitor cell differentiation	GO:0002244	1	5	0.0182036	0.0447056
positive regulation of cell-substrate adhesion	GO:0010811	1	5	0.0182036	0.0447056
calcium activated cation channel activity	GO:0005227	1	5	0.0182036	0.0447056
response to iron ion	GO:0010039	1	5	0.0182036	0.0447056
negative regulation of cell motility	GO:2000146	1	5	0.0182036	0.0447056
immune response-regulating cell surface receptor signaling pathway involved in phagocytosis	GO:0002433	1	5	0.0182036	0.0447056
positive regulation of protein localization to plasma membrane	GO:1903078	1	5	0.0182036	0.0447056
larval heart development	GO:0007508	1	5	0.0182036	0.0447056
regulation of sphingolipid biosynthetic process	GO:0090153	1	5	0.0182036	0.0447056
peptidyl-cysteine S-nitrosylation	GO:0018119	1	5	0.0182036	0.0447056
response to cAMP	GO:0051591	1	5	0.0182036	0.0447056
negative regulation of cell migration	GO:0030336	1	5	0.0182036	0.0447056
regulation of cell-matrix adhesion	GO:0001952	1	5	0.0182036	0.0447056
plasma membrane to endosome transport	GO:0048227	1	5	0.0182036	0.0447056
positive regulation of protein localization to cell periphery	GO:1904377	1	5	0.0182036	0.0447056
regulation of membrane lipid metabolic process	GO:1905038	1	5	0.0182036	0.0447056
cysteine-type endopeptidase activity involved in apoptotic signaling pathway	GO:0097199	1	5	0.0182036	0.0447056
negative regulation of neurotransmitter secretion	GO:0046929	1	5	0.0182036	0.0447056
intracellular mRNA localization involved in anterior/posterior axis specification	GO:0060811	2	66	0.0183285	0.0448939
positive regulation of protein kinase activity	GO:0045860	2	66	0.0183285	0.0448939
positive regulation of locomotion	GO:0040017	2	67	0.0188392	0.0459638
positive regulation of kinase activity	GO:0033674	2	67	0.0188392	0.0459638
positive regulation of cellular protein metabolic process	GO:0032270	4	332	0.0191055	0.0465502
positive regulation of protein modification process	GO:0031401	3	183	0.0191295	0.0465502
response to ethanol	GO:0045471	2	68	0.019356	0.0470399
synaptic membrane	GO:0097060	2	69	0.0198787	0.0482473
cell-cell signaling	GO:0007267	5	510	0.0199422	0.0483385
purine-containing compound metabolic process	GO:0072521	3	187	0.0202261	0.0489392
positive regulation of response to stimulus	GO:0048584	5	512	0.0202425	0.0489392
male gamete generation	GO:0048232	4	340	0.0206332	0.0494097
macromolecule modification	GO:0043412	10	1589	0.0207044	0.0494097
intracellular mRNA localization involved in pattern specification process	GO:0060810	2	71	0.0209418	0.0494097
cellular response to oxygen-containing compound	GO:1901701	3	190	0.0210709	0.0494097
maintenance of gastrointestinal epithelium	GO:0030277	1	6	0.0212059	0.0494097
extracellular matrix binding	GO:0050840	1	6	0.0212059	0.0494097
exocyst localization	GO:0051601	1	6	0.0212059	0.0494097
anterior midgut (ectodermal) morphogenesis	GO:0007441	1	6	0.0212059	0.0494097
embryonic anterior midgut (ectodermal) morphogenesis	GO:0048615	1	6	0.0212059	0.0494097
intestinal epithelial structure maintenance	GO:0060729	1	6	0.0212059	0.0494097
regulation of protein localization to plasma membrane	GO:1903076	1	6	0.0212059	0.0494097
embryonic ectodermal digestive tract morphogenesis	GO:0048613	1	6	0.0212059	0.0494097
embryonic ectodermal digestive tract development	GO:0048611	1	6	0.0212059	0.0494097
regulation of mitochondrial membrane permeability	GO:0046902	1	6	0.0212059	0.0494097
mitochondrial tricarboxylic acid cycle enzyme complex	GO:0030062	1	6	0.0212059	0.0494097
dense core granule	GO:0031045	1	6	0.0212059	0.0494097
light adaption	GO:0036367	1	6	0.0212059	0.0494097
lipid phosphatase activity	GO:0042577	1	6	0.0212059	0.0494097
negative regulation of lipid catabolic process	GO:0050995	1	6	0.0212059	0.0494097
immune response-regulating cell surface receptor signaling pathway	GO:0002768	1	6	0.0212059	0.0494097
regulation of membrane permeability	GO:0090559	1	6	0.0212059	0.0494097
adaptation of rhodopsin mediated signaling	GO:0016062	1	6	0.0212059	0.0494097
neuromuscular process controlling posture	GO:0050884	1	6	0.0212059	0.0494097
imaginal disc-derived wing hair site selection	GO:0035320	1	6	0.0212059	0.0494097
establishment of neuroblast polarity	GO:0045200	1	6	0.0212059	0.0494097
mitotic spindle pole	GO:0097431	1	6	0.0212059	0.0494097
establishment of proximal/distal cell polarity	GO:0022606	1	6	0.0212059	0.0494097
neuron migration	GO:0001764	1	6	0.0212059	0.0494097
sarcolemma	GO:0042383	1	6	0.0212059	0.0494097
aerobic respiration	GO:0009060	2	72	0.0214821	0.0499909

## Sheet: Cluster 3
#Term	ID	Input number	Background number	P-Value	Corrected P-Value
membrane protein complex	GO:0098796	7	552	1.15972e-06	0.00024002
proton-transporting two-sector ATPase complex	GO:0016469	4	72	1.25884e-06	0.00024002
plasma membrane proton-transporting V-type ATPase complex	GO:0033181	3	26	4.05319e-06	0.000546361
ATPase-coupled transmembrane transporter activity	GO:0042626	4	102	4.77588e-06	0.000546361
proton transmembrane transporter activity	GO:0015078	4	115	7.56696e-06	0.000634673
mitochondrial inner membrane	GO:0005743	5	268	8.92081e-06	0.000634673
proton transmembrane transport	GO:1902600	4	125	1.042e-05	0.000634673
organelle inner membrane	GO:0019866	5	279	1.08059e-05	0.000634673
organelle membrane	GO:0031090	7	799	1.31394e-05	0.000634673
primary active transmembrane transporter activity	GO:0015399	4	133	1.32199e-05	0.000634673
mitochondrial electron transport, NADH to ubiquinone	GO:0006120	3	40	1.35586e-05	0.000634673
proton-transporting V-type ATPase complex	GO:0033176	3	42	1.55687e-05	0.000634673
ATPase activity, coupled to transmembrane movement of ions, rotational mechanism	GO:0044769	3	43	1.66435e-05	0.000634673
proton-transporting ATPase activity, rotational mechanism	GO:0046961	3	43	1.66435e-05	0.000634673
mitochondrial membrane	GO:0031966	5	317	1.98285e-05	0.00070887
pyrophosphate hydrolysis-driven proton transmembrane transporter activity	GO:0009678	3	47	2.14309e-05	0.000721086
NADH dehydrogenase activity	GO:0003954	3	50	2.55617e-05	0.000757829
mitochondrial envelope	GO:0005740	5	337	2.64975e-05	0.000757829
inner mitochondrial membrane protein complex	GO:0098800	4	173	3.62058e-05	0.000884693
mitochondrial respiratory chain complex I	GO:0005747	3	57	3.71612e-05	0.000884693
NADH dehydrogenase complex	GO:0030964	3	57	3.71612e-05	0.000884693
respiratory chain complex I	GO:0045271	3	57	3.71612e-05	0.000884693
ATP metabolic process	GO:0046034	4	176	3.86666e-05	0.000884693
ATPase-coupled cation transmembrane transporter activity	GO:0019829	3	59	4.10144e-05	0.000902317
ATPase-coupled ion transmembrane transporter activity	GO:0042625	3	62	4.72721e-05	0.00100147
oxidoreductase activity, acting on NAD(P)H	GO:0016651	3	76	8.47656e-05	0.00173164
monovalent inorganic cation transmembrane transporter activity	GO:0015077	4	224	9.70201e-05	0.00191364
active transmembrane transporter activity	GO:0022804	4	228	0.000103774	0.00197862
organelle envelope	GO:0031967	5	461	0.000115552	0.0020655
envelope	GO:0031975	5	461	0.000115552	0.0020655
monovalent inorganic cation transport	GO:0015672	4	245	0.000136355	0.00236349
mitochondrial ATP synthesis coupled electron transport	GO:0042775	3	91	0.000142215	0.00239255
vacuolar proton-transporting V-type ATPase, V1 domain	GO:0000221	2	15	0.000155561	0.00248035
mitochondrial respirasome	GO:0005746	3	94	0.000156106	0.00248035
respiratory chain complex	GO:0098803	3	96	0.000165841	0.00256381
respirasome	GO:0070469	3	97	0.000170853	0.00257178
ATP synthesis coupled electron transport	GO:0042773	3	99	0.00018117	0.00265717
oxidoreductase complex	GO:1990204	3	101	0.000191885	0.00274396
respiratory electron transport chain	GO:0022904	3	104	0.000208717	0.00291185
proton-transporting V-type ATPase, V1 domain	GO:0033180	2	19	0.000239579	0.00326283
oxidative phosphorylation	GO:0006119	3	116	0.000285577	0.00363265
mitochondrial protein complex	GO:0098798	4	298	0.000285785	0.00363265
inorganic cation transmembrane transport	GO:0098662	4	307	0.00031962	0.00397441
inorganic cation transmembrane transporter activity	GO:0022890	4	315	0.000352041	0.00428441
vacuolar proton-transporting V-type ATPase complex	GO:0016471	2	25	0.000398877	0.00475328
cation transmembrane transporter activity	GO:0008324	4	330	0.000419114	0.00489252
electron transport chain	GO:0022900	3	136	0.00045058	0.00515464
active ion transmembrane transporter activity	GO:0022853	3	140	0.000489566	0.00544408
inorganic ion transmembrane transport	GO:0098660	4	345	0.000494916	0.00544408
cellular respiration	GO:0045333	3	143	0.000520186	0.00561408
proton-transporting two-sector ATPase complex, catalytic domain	GO:0033178	2	30	0.000561822	0.00589435
cation transmembrane transport	GO:0098655	4	359	0.000574099	0.00589435
transmembrane transporter activity	GO:0022857	5	655	0.000582453	0.00589435
NADH dehydrogenase (ubiquinone) activity	GO:0008137	2	31	0.000597679	0.00589435
NADH dehydrogenase (quinone) activity	GO:0050136	2	31	0.000597679	0.00589435
oxidoreductase activity, acting on NAD(P)H, quinone or similar compound as acceptor	GO:0016655	2	33	0.000672644	0.00652123
vacuole	GO:0005773	3	158	0.000691759	0.00659477
proton-transporting two-sector ATPase complex, proton-transporting domain	GO:0033177	2	35	0.000751929	0.00705088
transporter activity	GO:0005215	5	696	0.000766691	0.00707334
cation transport	GO:0006812	4	395	0.000818847	0.00735441
phosphorylation	GO:0016310	5	707	0.000822871	0.00735441
energy derivation by oxidation of organic compounds	GO:0015980	3	171	0.000866696	0.00762693
plasma membrane protein complex	GO:0098797	3	177	0.0009561	0.00826928
phosphate-containing compound metabolic process	GO:0006796	6	1126	0.000968605	0.00826928
phosphorus metabolic process	GO:0006793	6	1147	0.00106723	0.00897727
transmembrane transport	GO:0055085	5	765	0.00117214	0.0097169
inorganic molecular entity transmembrane transporter activity	GO:0015318	4	463	0.00146993	0.0120114
mitochondrial respiratory chain complex assembly	GO:0033108	2	51	0.00153967	0.0124041
mitochondrion	GO:0005739	5	829	0.00167549	0.0133109
ion transmembrane transporter activity	GO:0015075	4	493	0.00184865	0.0144853
vacuolar membrane	GO:0005774	2	61	0.00216798	0.0167579
ion transmembrane transport	GO:0034220	4	524	0.00230692	0.0175941
generation of precursor metabolites and energy	GO:0006091	3	256	0.00271205	0.0204117
ion transport	GO:0006811	4	577	0.00326465	0.0242517
membrane	GO:0016020	8	2607	0.00398069	0.0291917
ATP binding	GO:0005524	4	629	0.00444202	0.0321625
adenyl ribonucleotide binding	GO:0032559	4	646	0.00488253	0.0349101
adenyl nucleotide binding	GO:0030554	4	650	0.00499035	0.0352405

## Sheet: Cluster 4
#Term	ID	Input number	Background number	P-Value	Corrected P-Value
nucleus	GO:0005634	35	2845	1.28428e-17	1.47178e-14
RNA metabolic process	GO:0016070	29	1917	6.39422e-16	3.66389e-13
nucleic acid metabolic process	GO:0090304	30	2144	1.07441e-15	4.10424e-13
gene expression	GO:0010467	31	2431	3.02277e-15	8.66024e-13
nucleobase-containing compound metabolic process	GO:0006139	30	2407	2.52733e-14	5.79264e-12
heterocycle metabolic process	GO:0046483	30	2489	6.26119e-14	1.19589e-11
cellular aromatic compound metabolic process	GO:0006725	30	2552	1.2293e-13	2.01255e-11
organic cyclic compound metabolic process	GO:1901360	30	2608	2.20489e-13	3.15851e-11
regulation of RNA metabolic process	GO:0051252	22	1265	1.05944e-12	1.34903e-10
regulation of gene expression	GO:0010468	24	1609	1.49145e-12	1.56623e-10
intracellular membrane-bounded organelle	GO:0043231	36	4395	1.50336e-12	1.56623e-10
regulation of nucleobase-containing compound metabolic process	GO:0019219	22	1306	1.99297e-12	1.90328e-10
cellular nitrogen compound metabolic process	GO:0034641	30	2973	7.23128e-12	6.37465e-10
membrane-bounded organelle	GO:0043227	36	4738	1.68997e-11	1.38336e-09
nuclear lumen	GO:0031981	19	1033	2.79033e-11	2.13181e-09
macromolecule metabolic process	GO:0043170	35	4609	5.89249e-11	4.2205e-09
protein-containing complex	GO:0032991	29	3006	7.47256e-11	5.03738e-09
mRNA processing	GO:0006397	12	312	9.66565e-11	6.1538e-09
RNA splicing, via transesterification reactions	GO:0000375	11	257	2.21091e-10	1.20652e-08
RNA splicing, via transesterification reactions with bulged adenosine as nucleophile	GO:0000377	11	257	2.21091e-10	1.20652e-08
mRNA splicing, via spliceosome	GO:0000398	11	257	2.21091e-10	1.20652e-08
intracellular organelle	GO:0043229	36	5187	2.99446e-10	1.55984e-08
nucleoplasm	GO:0005654	14	541	3.22772e-10	1.60825e-08
RNA splicing	GO:0008380	11	274	4.25267e-10	2.02076e-08
regulation of metabolic process	GO:0019222	25	2312	4.40828e-10	2.02076e-08
chromosome organization	GO:0051276	16	799	5.11061e-10	2.2526e-08
regulation of macromolecule metabolic process	GO:0060255	24	2154	6.96837e-10	2.92073e-08
membrane-enclosed lumen	GO:0031974	19	1257	7.64588e-10	2.92073e-08
intracellular organelle lumen	GO:0070013	19	1257	7.64588e-10	2.92073e-08
organelle lumen	GO:0043233	19	1257	7.64588e-10	2.92073e-08
organelle	GO:0043226	36	5369	8.83233e-10	3.26511e-08
mRNA metabolic process	GO:0016071	12	386	1.02147e-09	3.65814e-08
regulation of primary metabolic process	GO:0080090	23	2031	1.477e-09	5.12922e-08
intracellular	GO:0005622	38	6323	3.20243e-09	1.07941e-07
organic substance metabolic process	GO:0071704	36	5612	3.49803e-09	1.12251e-07
regulation of cellular metabolic process	GO:0031323	23	2127	3.65319e-09	1.12251e-07
nucleic acid-templated transcription	GO:0097659	18	1219	3.72211e-09	1.12251e-07
transcription, DNA-templated	GO:0006351	18	1219	3.72211e-09	1.12251e-07
RNA biosynthetic process	GO:0032774	18	1222	3.86833e-09	1.13669e-07
regulation of alternative mRNA splicing, via spliceosome	GO:0000381	7	84	7.61104e-09	2.12598e-07
alternative mRNA splicing, via spliceosome	GO:0000380	7	84	7.61104e-09	2.12598e-07
regulation of nitrogen compound metabolic process	GO:0051171	22	2007	7.79157e-09	2.12598e-07
nucleic acid binding	GO:0003676	21	1851	1.14537e-08	3.05255e-07
cellular metabolic process	GO:0044237	34	5220	1.61809e-08	4.18036e-07
chromosome	GO:0005694	14	739	1.6415e-08	4.18036e-07
primary metabolic process	GO:0044238	34	5240	1.80423e-08	4.49489e-07
catalytic complex	GO:1902494	16	1033	1.93436e-08	4.63653e-07
regulation of mRNA splicing, via spliceosome	GO:0048024	7	97	1.942e-08	4.63653e-07
polytene chromosome	GO:0005700	9	231	2.5748e-08	6.02187e-07
nitrogen compound metabolic process	GO:0006807	33	5018	3.09126e-08	7.08516e-07
regulation of RNA splicing	GO:0043484	7	108	3.91081e-08	8.78781e-07
nucleobase-containing compound biosynthetic process	GO:0034654	18	1422	4.0506e-08	8.9269e-07
regulation of mRNA processing	GO:0050684	7	109	4.15293e-08	8.97973e-07
metabolic process	GO:0008152	36	6125	5.0769e-08	1.07743e-06
regulation of transcription, DNA-templated	GO:0006355	16	1129	6.61372e-08	1.37806e-06
regulation of RNA biosynthetic process	GO:2001141	16	1142	7.73945e-08	1.55604e-06
regulation of nucleic acid-templated transcription	GO:1903506	16	1142	7.73945e-08	1.55604e-06
spliceosomal complex	GO:0005681	8	187	8.36829e-08	1.64208e-06
heterocycle biosynthetic process	GO:0018130	18	1494	8.5973e-08	1.64208e-06
aromatic compound biosynthetic process	GO:0019438	18	1494	8.5973e-08	1.64208e-06
organic cyclic compound biosynthetic process	GO:1901362	18	1539	1.34677e-07	2.53016e-06
RNA processing	GO:0006396	12	611	1.48682e-07	2.74823e-06
regulation of mRNA metabolic process	GO:1903311	7	134	1.59417e-07	2.89987e-06
transcription by RNA polymerase II	GO:0006366	13	765	2.09127e-07	3.74467e-06
cellular macromolecule biosynthetic process	GO:0034645	20	1980	2.14982e-07	3.79031e-06
macromolecule biosynthetic process	GO:0009059	20	2001	2.55609e-07	4.43829e-06
chromatin organization	GO:0006325	11	554	4.88236e-07	8.35103e-06
pre-mRNA binding	GO:0036002	4	19	5.44466e-07	9.17586e-06
protein deacetylation	GO:0006476	4	20	6.51966e-07	1.06736e-05
histone deacetylation	GO:0016575	4	20	6.51966e-07	1.06736e-05
chromatin binding	GO:0003682	8	251	7.32101e-07	1.18167e-05
regulation of cellular macromolecule biosynthetic process	GO:2000112	16	1368	8.86511e-07	1.41103e-05
heterocyclic compound binding	GO:1901363	23	2852	9.34182e-07	1.46654e-05
organic cyclic compound binding	GO:0097159	23	2868	1.03416e-06	1.59557e-05
regulation of macromolecule biosynthetic process	GO:0010556	16	1385	1.04422e-06	1.59557e-05
nuclear chromosome	GO:0000228	9	368	1.18326e-06	1.76265e-05
regulation of cellular process	GO:0050794	26	3654	1.18433e-06	1.76265e-05
protein deacylation	GO:0035601	4	24	1.24558e-06	1.83004e-05
regulation of biological process	GO:0050789	27	3955	1.38462e-06	2.00857e-05
macromolecule deacylation	GO:0098732	4	25	1.44179e-06	2.06536e-05
transferase complex	GO:1990234	10	503	1.74763e-06	2.47257e-05
regulation of cellular biosynthetic process	GO:0031326	16	1443	1.79335e-06	2.50631e-05
regulation of biosynthetic process	GO:0009889	16	1446	1.84289e-06	2.54452e-05
negative regulation of gene expression	GO:0010629	11	657	2.52293e-06	3.442e-05
biological regulation	GO:0065007	28	4416	3.39687e-06	4.57978e-05
negative regulation of transcription, DNA-templated	GO:0045892	9	425	3.76645e-06	5.01901e-05
negative regulation of RNA biosynthetic process	GO:1902679	9	432	4.29076e-06	5.58774e-05
negative regulation of nucleic acid-templated transcription	GO:1903507	9	432	4.29076e-06	5.58774e-05
cellular process	GO:0009987	37	7512	4.36921e-06	5.62598e-05
chromatin	GO:0000785	9	435	4.53402e-06	5.77331e-05
histone modification	GO:0016570	7	226	4.6644e-06	5.87407e-05
covalent chromatin modification	GO:0016569	7	230	5.21717e-06	6.49877e-05
binding	GO:0005488	31	5452	5.79464e-06	7.14049e-05
negative regulation of RNA metabolic process	GO:0051253	9	453	6.25803e-06	7.62947e-05
cellular nitrogen compound biosynthetic process	GO:0044271	18	2002	6.34209e-06	7.65056e-05
regulation of transcription by RNA polymerase II	GO:0006357	11	744	8.16188e-06	9.73102e-05
negative regulation of nucleobase-containing compound metabolic process	GO:0045934	9	469	8.23656e-06	9.73102e-05
cellular biosynthetic process	GO:0044249	20	2527	1.04196e-05	0.000121845
negative regulation of cellular macromolecule biosynthetic process	GO:2000113	9	489	1.14456e-05	0.000132491
organic substance biosynthetic process	GO:1901576	20	2550	1.197e-05	0.000137176
nuclear chromatin	GO:0000790	7	264	1.2524e-05	0.000141012
positive regulation of transcription, DNA-templated	GO:0045893	9	495	1.25959e-05	0.000141012
ribonucleoprotein complex	GO:1990904	10	632	1.27502e-05	0.000141012
negative regulation of macromolecule biosynthetic process	GO:0010558	9	496	1.27969e-05	0.000141012
negative regulation of metabolic process	GO:0009892	12	957	1.51807e-05	0.000164309
biosynthetic process	GO:0009058	20	2591	1.52646e-05	0.000164309
histone deacetylase activity	GO:0004407	3	14	1.54846e-05	0.000164309
protein deacetylase activity	GO:0033558	3	14	1.54846e-05	0.000164309
positive regulation of transcription by RNA polymerase II	GO:0045944	8	386	1.62808e-05	0.000169173
non-membrane-bounded organelle	GO:0043228	16	1714	1.63859e-05	0.000169173
intracellular non-membrane-bounded organelle	GO:0043232	16	1714	1.63859e-05	0.000169173
negative regulation of biosynthetic process	GO:0009890	9	514	1.69151e-05	0.000171546
negative regulation of cellular biosynthetic process	GO:0031327	9	514	1.69151e-05	0.000171546
cellular anatomical entity	GO:0110165	39	8701	1.72219e-05	0.000173125
positive regulation of RNA biosynthetic process	GO:1902680	9	517	1.77012e-05	0.000174876
positive regulation of nucleic acid-templated transcription	GO:1903508	9	517	1.77012e-05	0.000174876
U2-type prespliceosome	GO:0071004	3	17	2.58005e-05	0.000250571
prespliceosome	GO:0071010	3	17	2.58005e-05	0.000250571
positive regulation of RNA metabolic process	GO:0051254	9	545	2.66736e-05	0.000256873
protein acylation	GO:0043543	5	121	3.20818e-05	0.000306381
positive regulation of nucleobase-containing compound metabolic process	GO:0045935	9	560	3.29029e-05	0.000311626
nuclear transcriptional repressor complex	GO:0090568	3	19	3.47108e-05	0.000323403
deacetylase activity	GO:0019213	3	19	3.47108e-05	0.000323403
organelle organization	GO:0006996	17	2040	3.52796e-05	0.000326052
transcription factor binding	GO:0008134	6	212	3.89497e-05	0.000355626
cellular macromolecule metabolic process	GO:0044260	23	3529	3.91002e-05	0.000355626
cellular component organization	GO:0016043	21	3015	4.05803e-05	0.000366181
negative regulation of macromolecule metabolic process	GO:0010605	11	899	4.65079e-05	0.000416391
positive regulation of macromolecule biosynthetic process	GO:0010557	9	589	4.85011e-05	0.00043087
negative regulation of transcription by RNA polymerase II	GO:0000122	6	230	6.06037e-05	0.000534245
positive regulation of gene expression	GO:0010628	9	610	6.33712e-05	0.000554377
precatalytic spliceosome	GO:0071011	5	144	7.14686e-05	0.000620477
positive regulation of cellular metabolic process	GO:0031325	11	944	7.21164e-05	0.000621394
regulation of DNA binding	GO:0051101	3	25	7.29376e-05	0.00062378
cellular component organization or biogenesis	GO:0071840	21	3167	8.61774e-05	0.000726171
positive regulation of biosynthetic process	GO:0009891	9	637	8.80112e-05	0.000730876
positive regulation of cellular biosynthetic process	GO:0031328	9	637	8.80112e-05	0.000730876
negative regulation of cellular metabolic process	GO:0031324	10	797	8.96024e-05	0.000738737
protein-DNA complex subunit organization	GO:0071824	6	248	9.09827e-05	0.000744759
histone deacetylase complex	GO:0000118	3	29	0.00010953	0.000890224
RNA binding	GO:0003723	9	662	0.000117602	0.000949101
positive regulation of metabolic process	GO:0009893	11	1010	0.000131271	0.001052
transferase complex, transferring phosphorus-containing groups	GO:0061695	5	165	0.000133145	0.00105961
regulation of chromosome organization	GO:0033044	5	167	0.000140651	0.00111163
catalytic activity, acting on RNA	GO:0140098	6	271	0.000146285	0.00114823
U2-type spliceosomal complex	GO:0005684	3	33	0.000156385	0.00121917
histone acetylation	GO:0016573	4	92	0.000174818	0.00134457
internal protein amino acid acetylation	GO:0006475	4	94	0.000189288	0.00142713
peptidyl-lysine acetylation	GO:0018394	4	94	0.000189288	0.00142713
internal peptidyl-lysine acetylation	GO:0018393	4	94	0.000189288	0.00142713
transcriptional repressor complex	GO:0017053	3	37	0.000214636	0.00158863
regulation of binding	GO:0051098	3	37	0.000214636	0.00158863
regulation of organelle organization	GO:0033043	7	418	0.000214866	0.00158863
peptidyl-lysine modification	GO:0018205	5	185	0.000223747	0.00164368
CHD-type complex	GO:0090545	2	6	0.000231962	0.00168246
NuRD complex	GO:0016581	2	6	0.000231962	0.00168246
negative regulation of nitrogen compound metabolic process	GO:0051172	9	734	0.000253208	0.00182501
protein acetylation	GO:0006473	4	102	0.000255919	0.00183302
nuclear DNA-directed RNA polymerase complex	GO:0055029	4	106	0.000294894	0.00209088
positive regulation of biological process	GO:0048518	14	1724	0.00029557	0.00209088
commitment complex	GO:0000243	2	7	0.000297681	0.0020929
DNA-directed RNA polymerase complex	GO:0000428	4	107	0.000305268	0.00213315
protein-containing complex subunit organization	GO:0043933	9	754	0.000308352	0.00214165
RNA polymerase complex	GO:0030880	4	108	0.000315902	0.00218086
H4 histone acetyltransferase complex	GO:1902562	3	44	0.000347254	0.00238295
positive regulation of cellular process	GO:0048522	13	1543	0.000365419	0.00249268
chromosomal region	GO:0098687	5	209	0.000387325	0.00262648
regulation of chromatin organization	GO:1902275	4	118	0.000437348	0.00294824
RNA polymerase II transcription factor complex	GO:0090575	4	122	0.000494159	0.00331174
negative regulation of biological process	GO:0048519	13	1601	0.000521802	0.0034688
protein binding	GO:0005515	17	2538	0.000535174	0.00352477
post-mRNA release spliceosomal complex	GO:0071014	2	10	0.000542705	0.00353375
regulation of RNA polymerase II transcriptional preinitiation complex assembly	GO:0045898	2	10	0.000542705	0.00353375
regulation of cellular component organization	GO:0051128	9	816	0.0005465	0.00353836
SWI/SNF superfamily-type complex	GO:0070603	3	52	0.00055273	0.00355859
chromatin remodeling	GO:0006338	4	127	0.000572344	0.00366428
developmental process involved in reproduction	GO:0003006	10	1010	0.000597026	0.00380107
ATPase activity, coupled	GO:0042623	5	233	0.000628621	0.00398011
spliceosomal snRNP complex	GO:0097525	3	55	0.000646117	0.00406841
polytene chromosome puff	GO:0005703	3	56	0.000679343	0.00425424
DNA binding	GO:0003677	10	1029	0.000689771	0.00429608
positive regulation of DNA binding	GO:0043388	2	12	0.000745492	0.00456584
histone H3-K27 methylation	GO:0070734	2	12	0.000745492	0.00456584
negative regulation of TORC1 signaling	GO:1904262	2	12	0.000745492	0.00456584
ATPase complex	GO:1904949	3	58	0.000749021	0.00456584
DNA conformation change	GO:0071103	5	246	0.000799106	0.00484537
nuclear transcription factor complex	GO:0044798	4	141	0.000837677	0.00505252
cellular protein modification process	GO:0006464	12	1467	0.000851286	0.00508111
protein modification process	GO:0036211	12	1467	0.000851286	0.00508111
positive regulation of binding	GO:0051099	2	13	0.000858583	0.00509811
DNA-templated transcription, initiation	GO:0006352	4	147	0.000974322	0.00569749
Ada2/Gcn5/Ada3 transcription activator complex	GO:0005671	2	14	0.000979412	0.00569749
ESC/E(Z) complex	GO:0035098	2	14	0.000979412	0.00569749
nucleosome-dependent ATPase activity	GO:0070615	2	14	0.000979412	0.00569749
small nuclear ribonucleoprotein complex	GO:0030532	3	64	0.000984863	0.00570027
positive regulation of nitrogen compound metabolic process	GO:0051173	9	893	0.00103599	0.00596602
Sm-like protein family complex	GO:0120114	3	68	0.00116548	0.00667822
negative regulation of cellular component organization	GO:0051129	4	155	0.00118001	0.00672783
Myb complex	GO:0031523	2	16	0.00124411	0.00698897
nucleosome mobilization	GO:0042766	2	16	0.00124411	0.00698897
RNA polymerase II CTD heptapeptide repeat kinase activity	GO:0008353	2	16	0.00124411	0.00698897
hydrolase activity, acting on carbon-nitrogen (but not peptide) bonds, in linear amides	GO:0016811	3	70	0.00126312	0.00706113
positive regulation of macromolecule metabolic process	GO:0010604	9	927	0.00134427	0.00747833
regulation of chromatin assembly or disassembly	GO:0001672	2	17	0.00138789	0.00764674
U5 snRNP	GO:0005682	2	17	0.00138789	0.00764674
histone acetyltransferase complex	GO:0000123	3	74	0.00147351	0.00807965
regulation of development, heterochronic	GO:0040034	2	18	0.00153923	0.00836001
carboxy-terminal domain protein kinase complex	GO:0032806	2	18	0.00153923	0.00836001
peptidyl-amino acid modification	GO:0018193	6	433	0.00166083	0.00897789
negative regulation of TOR signaling	GO:0032007	2	19	0.0016981	0.00909036
RNA polymerase III activity	GO:0001056	2	19	0.0016981	0.00909036
macromolecule modification	GO:0043412	12	1589	0.00170543	0.00909036
nucleosome organization	GO:0034728	4	173	0.00175102	0.00929012
cellular protein-containing complex assembly	GO:0034622	7	603	0.00182664	0.0096467
negative regulation of cellular process	GO:0048523	11	1384	0.00185491	0.00971201
TBP-class protein binding	GO:0017025	2	20	0.00186443	0.00971201
positive regulation of transcription elongation from RNA polymerase II promoter	GO:0032968	2	20	0.00186443	0.00971201
RNA polymerase II, holoenzyme	GO:0016591	3	82	0.00195743	0.0101503
protein acetyltransferase complex	GO:0031248	3	85	0.00216151	0.011108
acetyltransferase complex	GO:1902493	3	85	0.00216151	0.011108
RNA polymerase III complex	GO:0005666	2	22	0.00221937	0.0113544
protein-DNA complex assembly	GO:0065004	4	188	0.00235479	0.0119937
protein-containing complex assembly	GO:0065003	7	634	0.00241884	0.0122654
transcription initiation from RNA polymerase II promoter	GO:0006367	3	90	0.00253017	0.0127734
nucleotidyltransferase activity	GO:0016779	3	92	0.00268784	0.0135099
histone H4 acetylation	GO:0043967	2	25	0.00280676	0.0139245
regulation of DNA-templated transcription, initiation	GO:2000142	2	25	0.00280676	0.0139245
regulation of transcription initiation from RNA polymerase II promoter	GO:0060260	2	25	0.00280676	0.0139245
transcription factor complex	GO:0005667	4	198	0.00282897	0.0139741
gamete generation	GO:0007276	9	1045	0.00303906	0.0149475
negative regulation of organelle organization	GO:0010639	3	97	0.00310823	0.0152224
helicase activity	GO:0004386	3	98	0.00319687	0.0155899
positive regulation of DNA-templated transcription, elongation	GO:0032786	2	27	0.00323453	0.0155963
regulation of transcription elongation from RNA polymerase II promoter	GO:0034243	2	27	0.00323453	0.0155963
mRNA binding	GO:0003729	4	206	0.00325264	0.0155963
regulation of gene expression, epigenetic	GO:0040029	4	206	0.00325264	0.0155963
oogenesis	GO:0048477	7	684	0.00367645	0.0175506
general transcription initiation factor binding	GO:0140296	2	29	0.00369084	0.0175506
gene silencing	GO:0016458	4	217	0.00390333	0.0184844
ATPase activity	GO:0016887	5	356	0.00392436	0.0185075
regulatory region nucleic acid binding	GO:0001067	5	357	0.00397074	0.0185733
transcription regulatory region DNA binding	GO:0044212	5	357	0.00397074	0.0185733
hydrolase activity, acting on carbon-nitrogen (but not peptide) bonds	GO:0016810	3	107	0.00406506	0.0189372
regulation of mitotic cell cycle phase transition	GO:1901990	3	108	0.0041695	0.0192942
RNA polymerase II preinitiation complex assembly	GO:0051123	2	31	0.00417536	0.0192942
negative regulation of chromatin organization	GO:1905268	2	32	0.00442809	0.0202175
nucleotide-excision repair	GO:0006289	2	32	0.00442809	0.0202175
salivary gland cell autophagic cell death	GO:0035071	2	32	0.00442809	0.0202175
autophagic cell death	GO:0048102	2	33	0.00468775	0.0213181
cellular component assembly	GO:0022607	10	1336	0.00476723	0.0215938
regulation of cell cycle phase transition	GO:1901987	3	114	0.00483049	0.0217943
RNA helicase activity	GO:0003724	2	34	0.0049543	0.0222652
reproductive process	GO:0022414	10	1350	0.00512989	0.0229643
regulation of DNA-templated transcription, elongation	GO:0032784	2	36	0.00550791	0.0245606
negative regulation of gene expression, epigenetic	GO:0045814	3	122	0.00580543	0.0255886
chromatin organization involved in negative regulation of transcription	GO:0097549	3	122	0.00580543	0.0255886
chromatin silencing	GO:0006342	3	122	0.00580543	0.0255886
regulation of TORC1 signaling	GO:1903432	2	38	0.00608858	0.0266317
female gamete generation	GO:0007292	7	752	0.00612718	0.0266383
multi-organism process	GO:0051704	11	1616	0.00613658	0.0266383
salivary gland histolysis	GO:0035070	2	39	0.00638896	0.0274223
transcription by RNA polymerase III	GO:0006383	2	39	0.00638896	0.0274223
PcG protein complex	GO:0031519	2	39	0.00638896	0.0274223
chromatin organization involved in regulation of transcription	GO:0034401	3	128	0.00660872	0.0282597
transcription preinitiation complex assembly	GO:0070897	2	40	0.00669599	0.0285264
mitotic cell cycle phase transition	GO:0044772	3	129	0.00674871	0.0286445
positive regulation of autophagy	GO:0010508	2	41	0.00700962	0.0296422
sexual reproduction	GO:0019953	9	1192	0.00716579	0.0297872
multi-organism reproductive process	GO:0044703	9	1192	0.00716579	0.0297872
catalytic step 2 spliceosome	GO:0071013	3	132	0.00717929	0.0297872
regulation of cell population proliferation	GO:0042127	4	259	0.00719476	0.0297872
multicellular organismal reproductive process	GO:0048609	9	1196	0.00731978	0.0297872
RNA polymerase activity	GO:0097747	2	42	0.00732983	0.0297872
DNA-directed 5'-3' RNA polymerase activity	GO:0003899	2	42	0.00732983	0.0297872
5'-3' RNA polymerase activity	GO:0034062	2	42	0.00732983	0.0297872
transcription elongation from RNA polymerase II promoter	GO:0006368	2	42	0.00732983	0.0297872
regulation of cell cycle G2/M phase transition	GO:1902749	2	42	0.00732983	0.0297872
regulation of G2/M transition of mitotic cell cycle	GO:0010389	2	42	0.00732983	0.0297872
transcription corepressor activity	GO:0003714	2	43	0.00765656	0.031005
DNA duplex unwinding	GO:0032508	2	44	0.00798977	0.032015
DNA geometric change	GO:0032392	2	44	0.00798977	0.032015
TORC1 signaling	GO:0038202	2	44	0.00798977	0.032015
cell cycle phase transition	GO:0044770	3	139	0.00824645	0.0329283
serine/threonine protein kinase complex	GO:1902554	2	45	0.00832944	0.0331442
protein heterodimerization activity	GO:0046982	4	271	0.00839371	0.0332844
ribonucleoprotein complex assembly	GO:0022618	3	142	0.00873091	0.0345021
nucleoside-triphosphatase activity	GO:0017111	6	611	0.00876785	0.034529
response to starvation	GO:0042594	3	145	0.00923182	0.0362317
transcription elongation factor complex	GO:0008023	2	48	0.00938675	0.0366504
ribonucleoprotein complex subunit organization	GO:0071826	3	146	0.00940246	0.0366504
germ cell development	GO:0007281	7	821	0.00970745	0.0376283
DNA-templated transcription, elongation	GO:0006354	2	49	0.00975183	0.0376283
G2/M transition of mitotic cell cycle	GO:0000086	2	49	0.00975183	0.0376283
developmental process	GO:0032502	16	3030	0.00995741	0.0382926
pyrophosphatase activity	GO:0016462	6	629	0.0100249	0.0384231
protein kinase complex	GO:1902911	2	50	0.0101232	0.038542
nucleosome binding	GO:0031491	2	50	0.0101232	0.038542
hydrolase activity, acting on acid anhydrides, in phosphorus-containing anhydrides	GO:0016818	6	636	0.0105471	0.040023
hydrolase activity, acting on acid anhydrides	GO:0016817	6	638	0.0106998	0.0404684
response to ecdysone	GO:0035075	2	52	0.0108845	0.0405312
cell cycle G2/M phase transition	GO:0044839	2	52	0.0108845	0.0405312
negative regulation of mitotic cell cycle phase transition	GO:1901991	2	52	0.0108845	0.0405312
response to sterol	GO:0036314	2	52	0.0108845	0.0405312
cellular component biogenesis	GO:0044085	10	1507	0.0108932	0.0405312
central nervous system development	GO:0007417	4	295	0.0111708	0.0414295
negative regulation of cell cycle phase transition	GO:1901988	2	53	0.0112743	0.0416786
response to ketone	GO:1901654	2	54	0.0116703	0.0430038
negative regulation of chromosome organization	GO:2001251	2	55	0.0120724	0.0440603
lipoprotein biosynthetic process	GO:0042158	2	55	0.0120724	0.0440603
protein lipidation	GO:0006497	2	55	0.0120724	0.0440603
anatomical structure regression	GO:0060033	2	56	0.0124804	0.045405
reproduction	GO:0000003	10	1545	0.0128464	0.0465885
regulation of cellular component biogenesis	GO:0044087	4	309	0.0130363	0.0471281
response to nutrient levels	GO:0031667	3	168	0.0136298	0.0491189
lipoprotein metabolic process	GO:0042157	2	59	0.0137405	0.0493624
response to extracellular stimulus	GO:0009991	3	169	0.0138438	0.0495781

## Sheet: Cluster 5
#Term	ID	Input number	Background number	P-Value	Corrected P-Value
oxidoreductase activity, acting on a sulfur group of donors	GO:0016667	3	54	5.73145e-06	0.00255623
sulfurtransferase activity	GO:0016783	2	11	2.97242e-05	0.00662849
catalytic activity	GO:0003824	9	4363	9.18073e-05	0.0136487
transferase activity, transferring sulfur-containing groups	GO:0016782	2	35	0.000251689	0.0169212
coenzyme binding	GO:0050662	3	202	0.000263409	0.0169212
pyridoxal phosphate binding	GO:0030170	2	36	0.000265579	0.0169212
vitamin B6 binding	GO:0070279	2	36	0.000265579	0.0169212
negative regulation of defense response	GO:0031348	2	53	0.000557695	0.0309537
negative regulation of response to biotic stimulus	GO:0002832	2	57	0.000641676	0.0309537
oxidoreductase activity	GO:0016491	4	697	0.000728136	0.0309537
negative regulation of multi-organism process	GO:0043901	2	66	0.000851647	0.0309537
negative regulation of response to external stimulus	GO:0032102	2	66	0.000851647	0.0309537
vitamin binding	GO:0019842	2	68	0.000902237	0.0309537
oxidation-reduction process	GO:0055114	4	789	0.00115869	0.0369127
metabolic process	GO:0008152	9	6125	0.00166897	0.0496241

## Sheet: Cluster 7
	#Term	ID	Input number	Background number	P-Value	Corrected P-Value
	translation	GO:0006412	17	498	2.83836e-15	1.9386e-12
	peptide biosynthetic process	GO:0043043	17	553	1.50886e-14	5.15274e-12
	amide biosynthetic process	GO:0043604	17	581	3.31015e-14	7.5361e-12
	cellular nitrogen compound metabolic process	GO:0034641	30	2973	5.05142e-14	8.6253e-12
	peptide metabolic process	GO:0006518	17	635	1.35539e-13	1.85147e-11
	cellular amide metabolic process	GO:0043603	17	712	8.25488e-13	9.3968e-11
	organonitrogen compound biosynthetic process	GO:1901566	19	1037	2.24609e-12	2.19154e-10
	gene expression	GO:0010467	26	2431	4.07127e-12	3.47585e-10
	catalytic activity, acting on RNA	GO:0140098	10	271	1.85917e-09	1.4109e-07
	cellular nitrogen compound biosynthetic process	GO:0044271	21	2002	3.09525e-09	2.11406e-07
	catalytic activity, acting on a tRNA	GO:0140101	7	86	3.74281e-09	2.32395e-07
	ribonucleoprotein complex	GO:1990904	13	632	4.69474e-09	2.67209e-07
	nitrogen compound metabolic process	GO:0006807	31	5018	8.6393e-09	4.53895e-07
	ncRNA metabolic process	GO:0034660	10	341	1.56573e-08	7.63855e-07
	cellular metabolic process	GO:0044237	31	5220	2.47106e-08	1.12516e-06
	primary metabolic process	GO:0044238	31	5240	2.73453e-08	1.1673e-06
	cytoplasmic translation	GO:0002181	8	185	2.91612e-08	1.1716e-06
	ligase activity, forming carbon-oxygen bonds	GO:0016875	5	32	3.77957e-08	1.35866e-06
	aminoacyl-tRNA ligase activity	GO:0004812	5	32	3.77957e-08	1.35866e-06
	macromolecule metabolic process	GO:0043170	29	4609	4.10461e-08	1.40173e-06
	tRNA aminoacylation for protein translation	GO:0006418	5	33	4.34397e-08	1.41283e-06
	tRNA aminoacylation	GO:0043039	5	37	7.30622e-08	2.26203e-06
	amino acid activation	GO:0043038	5	38	8.25187e-08	2.26203e-06
	tRNA metabolic process	GO:0006399	7	138	8.26705e-08	2.26203e-06
	RNA binding	GO:0003723	12	662	8.27977e-08	2.26203e-06
	intracellular	GO:0005622	33	6323	1.10822e-07	2.91122e-06
	cellular macromolecule biosynthetic process	GO:0034645	19	1980	1.16618e-07	2.94999e-06
	macromolecule biosynthetic process	GO:0009059	19	2001	1.38032e-07	3.36699e-06
	organic substance metabolic process	GO:0071704	31	5612	1.65472e-07	3.89714e-06
	cellular biosynthetic process	GO:0044249	21	2527	1.96334e-07	4.32568e-06
	organic substance biosynthetic process	GO:1901576	21	2550	2.29816e-07	4.90514e-06
	metabolic process	GO:0008152	32	6125	2.84848e-07	5.89549e-06
	biosynthetic process	GO:0009058	21	2591	3.0298e-07	6.08633e-06
	mitochondrial gene expression	GO:0140053	6	130	1.28842e-06	2.51426e-05
	aminoacyl-tRNA synthetase multienzyme complex	GO:0017101	3	7	1.93528e-06	3.40257e-05
	membrane-enclosed lumen	GO:0031974	14	1257	1.9429e-06	3.40257e-05
	intracellular organelle lumen	GO:0070013	14	1257	1.9429e-06	3.40257e-05
	organelle lumen	GO:0043233	14	1257	1.9429e-06	3.40257e-05
	structural constituent of ribosome	GO:0003735	7	228	2.1679e-06	3.70169e-05
	cytoplasm	GO:0005737	25	4089	2.24474e-06	3.7394e-05
	ribosomal subunit	GO:0044391	7	235	2.63427e-06	4.28383e-05
	cellular protein metabolic process	GO:0044267	18	2183	2.88445e-06	4.50152e-05
	cellular macromolecule metabolic process	GO:0044260	23	3529	2.89996e-06	4.50152e-05
	nucleolus	GO:0005730	7	245	3.44395e-06	5.22715e-05
	ribosome	GO:0005840	7	246	3.53525e-06	5.24907e-05
	small ribosomal subunit	GO:0015935	5	110	1.14744e-05	0.000166618
	nucleobase-containing compound metabolic process	GO:0006139	18	2407	1.17096e-05	0.000166618
	mitochondrial translation	GO:0032543	5	114	1.35512e-05	0.000188887
	protein-containing complex	GO:0032991	20	3006	1.65508e-05	0.000226084
	ribonucleoprotein complex biogenesis	GO:0022613	7	316	1.74306e-05	0.000233433
	ligase activity	GO:0016874	5	121	1.78812e-05	0.000234863
	heterocycle metabolic process	GO:0046483	18	2489	1.87601e-05	0.000241757
	regulation of translational fidelity	GO:0006450	3	19	2.43036e-05	0.000307396
	cellular aromatic compound metabolic process	GO:0006725	18	2552	2.65796e-05	0.00033007
	RNA modification	GO:0009451	5	133	2.77399e-05	0.000338328
	cellular anatomical entity	GO:0110165	35	8701	3.03277e-05	0.0003634
	heterocyclic compound binding	GO:1901363	19	2852	3.11178e-05	0.000366438
	preribosome, large subunit precursor	GO:0030687	3	21	3.18268e-05	0.000368435
	organic cyclic compound binding	GO:0097159	19	2868	3.37444e-05	0.000384124
	organic cyclic compound metabolic process	GO:1901360	18	2608	3.5886e-05	0.000401805
	ribosome biogenesis	GO:0042254	6	238	3.67714e-05	0.000405079
	tRNA binding	GO:0000049	3	23	4.07369e-05	0.00044164
	nucleic acid metabolic process	GO:0090304	16	2144	4.82323e-05	0.000514729
	RNA metabolic process	GO:0016070	15	1917	5.39036e-05	0.000566403
	cellular process	GO:0009987	32	7512	5.66223e-05	0.000585955
	protein metabolic process	GO:0019538	18	2708	6.00608e-05	0.000612262
	non-membrane-bounded organelle	GO:0043228	14	1714	6.66849e-05	0.000660084
	intracellular non-membrane-bounded organelle	GO:0043232	14	1714	6.66849e-05	0.000660084
	small molecule binding	GO:0036094	11	1075	7.15909e-05	0.000698522
	cytosol	GO:0005829	10	895	8.00558e-05	0.000770115
	organonitrogen compound metabolic process	GO:1901564	20	3349	8.46259e-05	0.000802771
	cellular amino acid metabolic process	GO:0006520	5	170	8.61305e-05	0.000805851
	mitochondrial matrix	GO:0005759	5	178	0.000106347	0.000981554
	nucleoside phosphate binding	GO:1901265	10	953	0.000134248	0.00120647
	nucleotide binding	GO:0000166	10	953	0.000134248	0.00120647
	purine ribonucleotide binding	GO:0032555	9	810	0.000203564	0.00179613
	carbohydrate derivative binding	GO:0097367	10	1004	0.000205122	0.00179613
	ribonucleotide binding	GO:0032553	9	819	0.000220953	0.00191026
	purine nucleotide binding	GO:0017076	9	821	0.000224981	0.00192078
	translation regulator activity	GO:0045182	4	116	0.000259959	0.002192
	regulation of translation	GO:0006417	5	220	0.00027876	0.00232187
	anion binding	GO:0043168	10	1074	0.000352139	0.00289772
	structural molecule activity	GO:0005198	7	518	0.000364939	0.0029673
	organelle	GO:0043226	25	5369	0.00036934	0.00296776
	intracellular membrane-bounded organelle	GO:0043231	22	4395	0.000438648	0.00348368
	membrane-bounded organelle	GO:0043227	23	4738	0.000453035	0.00355658
	aminoacyl-tRNA metabolism involved in translational fidelity	GO:0106074	2	11	0.000505918	0.0038825
	aminoacyl-tRNA editing activity	GO:0002161	2	11	0.000505918	0.0038825
	nucleic acid binding	GO:0003676	13	1851	0.000595415	0.00451853
	cytosolic ribosome	GO:0022626	4	148	0.000637129	0.00473725
	intracellular organelle	GO:0043229	24	5187	0.000638107	0.00473725
	regulation of cellular amide metabolic process	GO:0034248	5	273	0.000732077	0.00537643
	pseudouridine synthesis	GO:0001522	2	14	0.0007745	0.00562749
	ncRNA processing	GO:0034470	5	283	0.000858218	0.00613803
	purine ribonucleoside triphosphate binding	GO:0035639	8	786	0.000862739	0.00613803
	cytoplasmic translational initiation	GO:0002183	2	15	0.000876323	0.0061704
	RNA processing	GO:0006396	7	611	0.00096304	0.0067118
	regulation of cytoplasmic translation	GO:2000765	2	16	0.000984242	0.00679028
	posttranscriptional regulation of gene expression	GO:0010608	5	293	0.000999961	0.00680691
	preribosome	GO:0030684	3	73	0.00100659	0.00680691
	ribonucleoside binding	GO:0032549	4	169	0.00103303	0.00691726
	cytosolic small ribosomal subunit	GO:0022627	3	75	0.00108538	0.00719722
	nucleoside binding	GO:0001882	4	173	0.00112441	0.00738433
	catalytic activity	GO:0003824	21	4363	0.00118756	0.00772477
	mitochondrion	GO:0005739	8	829	0.00121455	0.00782585
	nucleobase biosynthetic process	GO:0046112	2	19	0.00134427	0.0085807
	organellar ribosome	GO:0000313	3	89	0.00174714	0.0107504
	mitochondrial ribosome	GO:0005761	3	89	0.00174714	0.0107504
	translation factor activity, RNA binding	GO:0008135	3	89	0.00174714	0.0107504
	mRNA binding	GO:0003729	4	206	0.00210624	0.0128443
	maturation of LSU-rRNA	GO:0000470	2	25	0.00222479	0.0133292
	mitochondrial RNA metabolic process	GO:0000959	2	25	0.00222479	0.0133292
	nucleobase metabolic process	GO:0009112	2	26	0.00239199	0.0142064
	carboxylic acid metabolic process	GO:0019752	5	367	0.00265188	0.0154806
	translation regulator activity, nucleic acid binding	GO:0090079	3	105	0.00275992	0.0159748
	rRNA modification	GO:0000154	2	30	0.00311815	0.0178966
	oxoacid metabolic process	GO:0043436	5	383	0.00317909	0.0180943
	organic acid metabolic process	GO:0006082	5	386	0.00328582	0.0185472
	small molecule metabolic process	GO:0044281	7	776	0.00370885	0.0207635
	organellar small ribosomal subunit	GO:0000314	2	35	0.00415264	0.022873
	mitochondrial small ribosomal subunit	GO:0005763	2	35	0.00415264	0.022873
	ion binding	GO:0043167	12	2031	0.00452806	0.0247413
	nuclear lumen	GO:0031981	8	1033	0.00474436	0.0257174
	oxidoreductase activity, acting on the CH-CH group of donors	GO:0016627	2	41	0.00557525	0.0299834
	adenyl ribonucleotide binding	GO:0032559	6	646	0.00638687	0.03408
	adenyl nucleotide binding	GO:0030554	6	650	0.00657608	0.0348176
	methyltransferase activity	GO:0008168	3	150	0.0072996	0.038351
	rRNA processing	GO:0006364	3	152	0.00756447	0.0394392
	transferase activity, transferring one-carbon groups	GO:0016741	3	157	0.00825142	0.0426949
	rRNA metabolic process	GO:0016072	3	158	0.00839309	0.0431013
	GTP binding	GO:0005525	3	159	0.00853619	0.0435091
	nucleic acid phosphodiester bond hydrolysis	GO:0090305	3	161	0.00882669	0.0446565
	binding	GO:0005488	22	5452	0.00939481	0.0469876
	purine ribonucleoside binding	GO:0032550	3	165	0.00942505	0.0469876
	guanyl ribonucleotide binding	GO:0032561	3	166	0.00957827	0.0474055
	purine nucleoside binding	GO:0001883	3	168	0.00988908	0.0485916
	macromolecule methylation	GO:0043414	3	170	0.0102057	0.0494975
	RNA methyltransferase activity	GO:0008173	2	57	0.0102908	0.0494975
	positive regulation of translation	GO:0045727	2	57	0.0102908	0.0494975

## Sheet: Cluster 8
#Term	ID	Input number	Background number	P-Value	Corrected P-Value
supramolecular fiber	GO:0099512	5	202	3.15917e-06	0.00122039
supramolecular polymer	GO:0099081	5	205	3.38996e-06	0.00122039
supramolecular complex	GO:0099080	5	324	2.99089e-05	0.00717814
microtubule plus-end	GO:0035371	2	9	7.10146e-05	0.0122628
microtubule end	GO:1990752	2	10	8.51584e-05	0.0122628
glycosyl compound catabolic process	GO:1901658	2	18	0.000243794	0.0278031
microtubule	GO:0005874	3	107	0.000270308	0.0278031
A band	GO:0031672	2	24	0.00041528	0.0372745
regulation of presynapse organization	GO:0099174	2	27	0.000517701	0.0372745
regulation of terminal button organization	GO:2000331	2	27	0.000517701	0.0372745
polymeric cytoskeletal fiber	GO:0099513	3	143	0.000619768	0.0405666

## Sheet: Cluster 9
#Term	ID	Input number	Background number	P-Value	Corrected P-Value
cytoplasm	GO:0005737	21	4089	9.37942e-07	0.00109083
endomembrane system	GO:0012505	11	1100	4.09182e-06	0.00177276
regulation of biological quality	GO:0065008	12	1365	4.80997e-06	0.00177276
heat shock protein binding	GO:0031072	4	58	6.0972e-06	0.00177276
biological regulation	GO:0065007	20	4416	1.95793e-05	0.00455414
dsRNA transport	GO:0033227	3	27	2.63471e-05	0.00510695
homeostatic process	GO:0042592	7	479	3.2896e-05	0.00546544
RNA localization	GO:0006403	5	195	3.89409e-05	0.00566103
unfolded protein binding	GO:0051082	4	112	7.27385e-05	0.00939944
protein binding	GO:0005515	14	2538	0.000120169	0.0139192
interaction with host	GO:0051701	2	7	0.000131652	0.0139192
signaling	GO:0023052	11	1678	0.000205989	0.0199638
cell communication	GO:0007154	11	1717	0.000252466	0.02046
localization	GO:0051179	13	2367	0.000254997	0.02046
response to abiotic stimulus	GO:0009628	6	474	0.000283064	0.0205752
response to temperature stimulus	GO:0009266	4	168	0.000331541	0.0223492
transport	GO:0006810	11	1792	0.000367463	0.0223492
intracellular	GO:0005622	22	6323	0.000379905	0.0223492
macromolecule localization	GO:0033036	8	952	0.00038475	0.0223492
response to endoplasmic reticulum stress	GO:0034976	3	75	0.000463445	0.0223492
establishment of localization	GO:0051234	11	1842	0.000466806	0.0223492
cellular anatomical entity	GO:0110165	26	8701	0.000478244	0.0223492
cellular protein metabolic process	GO:0044267	12	2183	0.000496223	0.0223492
cellular process	GO:0009987	24	7512	0.000497846	0.0223492
cellular localization	GO:0051641	8	990	0.000499637	0.0223492
vesicle-mediated transport	GO:0016192	6	536	0.000541268	0.0231638
response to stress	GO:0006950	9	1280	0.000567606	0.0231638
organic substance transport	GO:0071702	7	770	0.000604339	0.0231638
cellular protein catabolic process	GO:0044257	5	358	0.000628273	0.0231638
organonitrogen compound metabolic process	GO:1901564	15	3349	0.000643713	0.0231638
response to organonitrogen compound	GO:0010243	4	205	0.000691771	0.0231638
response to nitrogen compound	GO:1901698	4	209	0.000742643	0.0231638
response to stimulus	GO:0050896	14	3005	0.000742948	0.0231638
symbiotic process	GO:0044403	2	19	0.000756858	0.0231638
endoplasmic reticulum unfolded protein response	GO:0030968	2	19	0.000756858	0.0231638
synaptic vesicle priming	GO:0016082	2	19	0.000756858	0.0231638
viral process	GO:0016032	2	19	0.000756858	0.0231638
interspecies interaction between organisms	GO:0044419	2	20	0.000831534	0.0241768
Rab guanyl-nucleotide exchange factor activity	GO:0017112	2	20	0.000831534	0.0241768
protein catabolic process	GO:0030163	5	385	0.0008685	0.0246357
cellular macromolecule metabolic process	GO:0044260	15	3529	0.00114871	0.030764
nucleic acid transport	GO:0050657	3	104	0.0011639	0.030764
RNA transport	GO:0050658	3	104	0.0011639	0.030764
retrograde transport, endosome to Golgi	GO:0042147	2	25	0.00125586	0.0311924
ubiquitin-dependent ERAD pathway	GO:0030433	2	25	0.00125586	0.0311924
establishment of RNA localization	GO:0051236	3	107	0.00126057	0.0311924
developmental maturation	GO:0021700	4	246	0.00134616	0.0326162
cytosol	GO:0005829	7	895	0.00145596	0.0345569
negative regulation of macromolecule metabolic process	GO:0010605	7	899	0.00149382	0.0347462
response to heat	GO:0009408	3	116	0.00158053	0.0353806
nitrogen compound transport	GO:0071705	6	660	0.00158193	0.0353806
cellular macromolecule localization	GO:0070727	6	668	0.00168144	0.0368965
regulation of pole plasm oskar mRNA localization	GO:0007317	2	31	0.00187545	0.0389492
regulation of oocyte development	GO:0060281	2	31	0.00187545	0.0389492
nitrogen compound metabolic process	GO:0006807	18	5018	0.00197613	0.0403199
regulation of embryonic pattern specification	GO:1902875	2	33	0.00210832	0.0411598
nucleobase-containing compound transport	GO:0015931	3	129	0.00212599	0.0411598
negative regulation of metabolic process	GO:0009892	7	957	0.00213529	0.0411598
regulation of reproductive process	GO:2000241	3	130	0.0021722	0.0411598
regulation of intracellular mRNA localization	GO:1904580	2	34	0.00222964	0.0411598
intestinal stem cell homeostasis	GO:0036335	2	34	0.00222964	0.0411598
ERAD pathway	GO:0036503	2	35	0.00235419	0.0416468
homeostasis of number of cells	GO:0048872	2	35	0.00235419	0.0416468
cellular macromolecule catabolic process	GO:0044265	5	484	0.00236345	0.0416468
neuron projection development	GO:0031175	5	495	0.00260328	0.0446893
Ras guanyl-nucleotide exchange factor activity	GO:0005088	2	37	0.00261296	0.0446893
negative regulation of nitrogen compound metabolic process	GO:0051172	6	734	0.0026969	0.0454565
negative regulation of biological process	GO:0048519	9	1601	0.00276941	0.0460117
oocyte construction	GO:0007308	3	145	0.00294161	0.0481843
membrane-bounded organelle	GO:0043227	17	4738	0.00306121	0.0494471
