# Supplementary material for: Role of Transportome in the Gills of Chinese Mitten Crabs in Response to Salinity Change: A Meta-Analysis of RNA-Seq Datasets
Source: Biology (Basel). 2021 Jan 8;10(1):39. doi: 10.3390/biology10010039 (PMC7827906; doi:10.3390/biology10010039)
Supplement: Supplementary file 1 [file biology-10-00039-s001.zip › Supplementary-data/Table-S6.xlsx]

## Sheet: 162 DETs as transporters
Table S6: List of DETs that were assigned to a transporter family based on the BLASTp analysis against TCDB. Direction of the arrow represents whether the representative transcript is down-regulated (↓) or up-regulated (↑).
Entry	Entry name	Protein names	Gene names	Organism	TCDB family	Effect
A2VDZ9	VAPB_BOVIN	Vesicle-associated membrane protein-associated protein B (VAMP-B) (VAMP-associated protein B) (VAP-B)	VAPB	Bos taurus (Bovine)	1.R.1	↓
A6QP05	DHR12_BOVIN	Dehydrogenase/reductase SDR family member 12 (EC 1.1.-.-) (Short-chain dehydrogenase/reductase family 40C member 1)	DHRS12 SDR40C1	Bos taurus (Bovine)	1.A.115	↑
B2D0J5	EST6_APIME	Venom carboxylesterase-6 (EC 3.1.1.1) (allergen Api m 8)		Apis mellifera (Honeybee)	8.A.117	↓
B7PY76	WDR12_IXOSC	Ribosome biogenesis protein WDR12 homolog	ISCW009002	Ixodes scapularis (Black-legged tick) (Deer tick)	8.A.92	↑
C4YDI6	CDC42_CANAW	Cell division control protein 42 homolog	CDC42 CAWG_00581	Candida albicans (strain WO-1) (Yeast)	9.A.63	↓
D3ZFD0	MY18A_RAT	Unconventional myosin-XVIIIa	Myo18a	Rattus norvegicus (Rat)	1.I.1	↓
F3YDF1	YMEL1_DROME	ATP-dependent zinc metalloprotease YME1L (EC 3.4.24.-) (YME1-like ATPase)	YME1L CG3499	Drosophila melanogaster (Fruit fly)	3.A.29	↑
M9MSG8	PIEZO_DROME	Piezo-type mechanosensitive ion channel component	Piezo CG18103	Drosophila melanogaster (Fruit fly)	1.A.75	↑
O00560	SDCB1_HUMAN	Syntenin-1 (Melanoma differentiation-associated protein 9) (MDA-9) (Pro-TGF-alpha cytoplasmic domain-interacting protein 18) (TACIP18) (Scaffold protein Pbp1) (Syndecan-binding protein 1)	SDCBP MDA9 SYCL	Homo sapiens (Human)	8.A.24	↓
O00571	DDX3X_HUMAN	ATP-dependent RNA helicase DDX3X (EC 3.6.4.13) (CAP-Rf) (DEAD box protein 3, X-chromosomal) (DEAD box, X isoform) (DBX) (Helicase-like protein 2) (HLP2)	DDX3X DBX DDX3	Homo sapiens (Human)	1.I.1	↓
O01346	EGH_DROME	Beta-1,4-mannosyltransferase egh (EC 2.4.1.-) (Protein egghead) (Protein zeste-white 4)	egh l(1)3Ae zw4 CG9659	Drosophila melanogaster (Fruit fly)	4.D.1	↓
O08700	VPS45_RAT	Vacuolar protein sorting-associated protein 45 (rVps45)	Vps45 Vps45a	Rattus norvegicus (Rat)	1.F.1	↓
O13016	PTN1_CHICK	Tyrosine-protein phosphatase non-receptor type 1 (EC 3.1.3.48) (CPTP1) (Protein-tyrosine phosphatase 1B) (PTP-1B)	PTPN1 PTP1B	Gallus gallus (Chicken)	8.A.128	↓
O15033	AREL1_HUMAN	Apoptosis-resistant E3 ubiquitin protein ligase 1 (EC 2.3.2.26) (Apoptosis-resistant HECT-type E3 ubiquitin transferase 1)	AREL1 KIAA0317	Homo sapiens (Human)	8.A.30	↓
O35867	NEB1_RAT	Neurabin-1 (Neurabin-I) (Neural tissue-specific F-actin-binding protein I) (PP1bp175) (Protein phosphatase 1 regulatory subunit 9A) (p180)	Ppp1r9a	Rattus norvegicus (Rat)	8.A.24	↓
O55047	TLK2_MOUSE	Serine/threonine-protein kinase tousled-like 2 (EC 2.7.11.1) (PKU-alpha) (Tousled-like kinase 2)	Tlk2 Tlk	Mus musculus (Mouse)	9.A.15	↑
O70244	CUBN_RAT	Cubilin (460 kDa receptor) (Glycoprotein 280) (gp280) (Intrinsic factor-cobalamin receptor) (Intrinsic factor-vitamin B12 receptor)	Cubn Ifcr	Rattus norvegicus (Rat)	9.B.87	↓
O82018	CALM_MOUSC	Calmodulin (CaM)	NA	Mougeotia scalaris (Green alga) (Sphaerocarpus scalaris)	8.A.82	↓
O88685	PRS6A_MOUSE	26S proteasome regulatory subunit 6A (26S proteasome AAA-ATPase subunit RPT5) (Proteasome 26S subunit ATPase 3) (Tat-binding protein 1) (TBP-1)	Psmc3 Tbp1	Mus musculus (Mouse)	3.A.16	↑
O95470	SGPL1_HUMAN	Sphingosine-1-phosphate lyase 1 (S1PL) (SP-lyase 1) (SPL 1) (hSPL) (EC 4.1.2.27) (Sphingosine-1-phosphate aldolase)	SGPL1 KIAA1252	Homo sapiens (Human)	8.A.132	↓
P00522	ABL_DROME	Tyrosine-protein kinase Abl (EC 2.7.10.2) (D-ash) (Protein abelson)	Abl ABL-1 Dash CG4032	Drosophila melanogaster (Fruit fly)	8.A.23	↓
P05383	KAPCB_PIG	cAMP-dependent protein kinase catalytic subunit beta (PKA C-beta) (EC 2.7.11.11)	PRKACB	Sus scrofa (Pig)	8.A.104	↓
P0CB98	NDUS8_PONPY	NADH dehydrogenase [ubiquinone] iron-sulfur protein 8, mitochondrial (EC 7.1.1.2) (Complex I-23kD) (CI-23kD) (NADH-ubiquinone oxidoreductase 23 kDa subunit)	NDUFS8	Pongo pygmaeus (Bornean orangutan)	3.D.1	↑
P12080	ITA2_DROME	Integrin alpha-PS2 (Position-specific antigen subunit alpha-2) (Protein inflated) [Cleaved into: Integrin alpha-PS2 heavy chain; Integrin alpha-PS2 light chain]	if CG9623	Drosophila melanogaster (Fruit fly)	8.A.54	↓
P13286	PHKG1_RAT	Phosphorylase b kinase gamma catalytic chain, skeletal muscle/heart isoform (EC 2.7.11.19) (Phosphorylase kinase subunit gamma-1) (Serine/threonine-protein kinase PHKG1) (EC 2.7.11.1) (EC 2.7.11.26)	Phkg1 Phkg	Rattus norvegicus (Rat)	8.A.24	↓
P13607	ATNA_DROME	Sodium/potassium-transporting ATPase subunit alpha (Na(+)/K(+) ATPase alpha subunit) (EC 7.2.2.13) (Sodium pump subunit alpha)	Atpalpha Na-p CG5670	Drosophila melanogaster (Fruit fly)	3.A.3	↓
P13676	ACPH_RAT	Acylamino-acid-releasing enzyme (AARE) (EC 3.4.19.1) (Acyl-peptide hydrolase) (APH) (Acylaminoacyl-peptidase)	Apeh	Rattus norvegicus (Rat)	8.A.51	↓
P14576	SRP54_MOUSE	Signal recognition particle 54 kDa protein (SRP54) (EC 3.6.5.-)	Srp54	Mus musculus (Mouse)	3.A.5	↓
P18091	ACTN_DROME	Alpha-actinin, sarcomeric (F-actin cross-linking protein)	Actn fliA l(1)2Cb CG4376	Drosophila melanogaster (Fruit fly)	8.A.66	↓
P20807	CAN3_HUMAN	Calpain-3 (EC 3.4.22.54) (Calcium-activated neutral proteinase 3) (CANP 3) (Calpain L3) (Calpain p94) (Muscle-specific calcium-activated neutral protease 3) (New calpain 1) (nCL-1)	CAPN3 CANP3 CANPL3 NCL1	Homo sapiens (Human)	3.A.5	↓
P21158	CSGA_MYXXA	C-factor (C signal)	csgA spoC	Myxococcus xanthus	1.A.115	↑
P22129	RB11B_DIPOM	Ras-related protein Rab-11B (ORA3)		Diplobatis ommata (Ocellated electric ray) (Discopyge ommata)	9.A.3	↓
P27393	CO4A2_ASCSU	Collagen alpha-2(IV) chain		Ascaris suum (Pig roundworm) (Ascaris lumbricoides)	8.A.94	↓
P29147	BDH_RAT	D-beta-hydroxybutyrate dehydrogenase, mitochondrial (EC 1.1.1.30) (3-hydroxybutyrate dehydrogenase) (BDH)	Bdh1 Bdh	Rattus norvegicus (Rat)	1.A.115	↓
P29844	BIP_DROME	Endoplasmic reticulum chaperone BiP (EC 3.6.4.10) (78 kDa glucose-regulated protein homolog) (GRP-78 homolog) (Binding-immunoglobulin protein homolog) (BiP) (Heat shock 70 kDa protein cognate 3) (Heat shock protein cognate 72)	Hsc70-3 Hsc3 CG4147	Drosophila melanogaster (Fruit fly)	1.A.33	↓
P30536	TSPO_HUMAN	Translocator protein (Mitochondrial benzodiazepine receptor) (PKBS) (Peripheral-type benzodiazepine receptor) (PBR)	TSPO BZRP MBR	Homo sapiens (Human)	9.A.24	↓
P31646	S6A13_RAT	Sodium- and chloride-dependent GABA transporter 2 (GAT-2) (Solute carrier family 6 member 13)	Slc6a13 Gabt2 Gat-2	Rattus norvegicus (Rat)	2.A.22	↓
P33527	MRP1_HUMAN	Multidrug resistance-associated protein 1 (EC 7.6.2.2) (ATP-binding cassette sub-family C member 1) (Glutathione-S-conjugate-translocating ATPase ABCC1) (EC 7.6.2.3) (Leukotriene C(4) transporter) (LTC4 transporter)	ABCC1 MRP MRP1	Homo sapiens (Human)	3.A.1	↓
P36579	ARF1_SCHPO	ADP-ribosylation factor 1	arf1 SPBC4F6.18c	Schizosaccharomyces pombe (strain 972 / ATCC 24843) (Fission yeast)	3.A.30	↓
P42325	NCAH_DROME	Neurocalcin homolog (DrosNCa)	Nca CG7641	Drosophila melanogaster (Fruit fly)	8.A.82	↓
P48555	RALA_DROME	Ras-related protein Ral-a (EC 3.6.5.2)	Rala CG2849	Drosophila melanogaster (Fruit fly)	9.A.3	↓
P49071	MAPK2_DROME	MAP kinase-activated protein kinase 2 (MAPK-activated protein kinase 2) (MAPKAP kinase 2) (MAPKAPK-2) (EC 2.7.11.1)	MAPk-Ak2 CG3086	Drosophila melanogaster (Fruit fly)	1.I.1	↓
P50750	CDK9_HUMAN	Cyclin-dependent kinase 9 (EC 2.7.11.22) (EC 2.7.11.23) (C-2K) (Cell division cycle 2-like protein kinase 4) (Cell division protein kinase 9) (Serine/threonine-protein kinase PITALRE) (Tat-associated kinase complex catalytic subunit)	CDK9 CDC2L4 TAK	Homo sapiens (Human)	1.I.1	↓
P53634	CATC_HUMAN	Dipeptidyl peptidase 1 (EC 3.4.14.1) (Cathepsin C) (Cathepsin J) (Dipeptidyl peptidase I) (DPP-I) (DPPI) (Dipeptidyl transferase) [Cleaved into: Dipeptidyl peptidase 1 exclusion domain chain (Dipeptidyl peptidase I exclusion domain chain); Dipeptidyl peptidase 1 heavy chain (Dipeptidyl peptidase I heavy chain); Dipeptidyl peptidase 1 light chain (Dipeptidyl peptidase I light chain)]	CTSC CPPI	Homo sapiens (Human)	2.A.28	↓
P56616	UBE2C_XENLA	Ubiquitin-conjugating enzyme E2 C (EC 2.3.2.23) ((E3-independent) E2 ubiquitin-conjugating enzyme C) (EC 2.3.2.24) (E2 ubiquitin-conjugating enzyme C) (UBC-X) (Ubiquitin carrier protein C) (Ubiquitin-protein ligase C)	ube2c ubch10 ubcx	Xenopus laevis (African clawed frog)	3.A.16	↓
P56649	G3P_PANVR	Glyceraldehyde-3-phosphate dehydrogenase (GAPDH) (EC 1.2.1.12)		Panulirus versicolor (Painted spiny lobster) (Palinurus versicolor)	3.A.23	↑
P57760	STK16_RAT	Serine/threonine-protein kinase 16 (EC 2.7.11.1) (Myristoylated and palmitoylated serine/threonine-protein kinase) (MPSK) (Protein kinase PKL12) (TGF-beta-stimulated factor 1) (TSF-1) (Tyrosine-protein kinase STK16) (EC 2.7.10.2)	Stk16 Mpsk1 Tsf1	Rattus norvegicus (Rat)	1.I.1	↓
P82968	MCPI_MELCP	Four-domain proteases inhibitor (McaPI)		Melithaea caledonica	8.A.74	↓
P97819	PLPL9_MOUSE	85/88 kDa calcium-independent phospholipase A2 (CaI-PLA2) (EC 3.1.1.4) (2-lysophosphatidylcholine acylhydrolase) (EC 3.1.1.5) (Group VI phospholipase A2) (GVI PLA2) (Intracellular membrane-associated calcium-independent phospholipase A2 beta) (iPLA2-beta) (Palmitoyl-CoA hydrolase) (EC 3.1.2.2) (Patatin-like phospholipase domain-containing protein 9) (PNPLA9)	Pla2g6 Pnpla9	Mus musculus (Mouse)	8.A.28	↑
P98092	HMCT_BOMMO	Hemocytin (Humoral lectin)		Bombyx mori (Silk moth)	9.B.87	↓
Q00174	LAMA_DROME	Laminin subunit alpha (Laminin A chain)	LanA lamA CG10236	Drosophila melanogaster (Fruit fly)	8.A.74	↓
Q02127	PYRD_HUMAN	Dihydroorotate dehydrogenase (quinone), mitochondrial (DHOdehase) (EC 1.3.5.2) (Dihydroorotate oxidase)	DHODH	Homo sapiens (Human)	9.B.265	↓
Q04833	LRP_CAEEL	Low-density lipoprotein receptor-related protein (LRP)	lrp-1 F29D11.1	Caenorhabditis elegans	9.B.87	↓
Q05AQ3	S2542_XENTR	Mitochondrial coenzyme A transporter SLC25A42 (Solute carrier family 25 member 42)	slc25a42	Xenopus tropicalis (Western clawed frog) (Silurana tropicalis)	2.A.29	↑
Q07327	ROP_DROME	Protein ROP	Rop cs1 CG15811	Drosophila melanogaster (Fruit fly)	1.F.1	↓
Q07954	LRP1_HUMAN	Prolow-density lipoprotein receptor-related protein 1 (LRP-1) (Alpha-2-macroglobulin receptor) (A2MR) (Apolipoprotein E receptor) (APOER) (CD antigen CD91) [Cleaved into: Low-density lipoprotein receptor-related protein 1 85 kDa subunit (LRP-85); Low-density lipoprotein receptor-related protein 1 515 kDa subunit (LRP-515); Low-density lipoprotein receptor-related protein 1 intracellular domain (L…	LRP1 A2MR APR	Homo sapiens (Human)	9.B.87	↓
Q13336	UT1_HUMAN	Urea transporter 1 (Solute carrier family 14 member 1) (Urea transporter, erythrocyte)	SLC14A1 HUT11 JK RACH1 UT1 UTE	Homo sapiens (Human)	1.A.28	↑
Q20CR4	DUSTY_MACMU	Dual serine/threonine and tyrosine protein kinase (EC 2.7.12.1) (Dusty protein kinase) (Dusty PK) (Receptor-interacting serine/threonine-protein kinase 5)	DSTYK RIPK5	Macaca mulatta (Rhesus macaque)	8.A.104	↓
Q23979	MY61F_DROME	Unconventional myosin IC (MyoIC) (Brush border myosin IB) (BBMIB) (Myosin-IB) (MIB) (Unconventional myosin 1C) (Myo1C)	Myo61F Myo1C CG9155	Drosophila melanogaster (Fruit fly)	1.I.1	↓
Q24210	CSKP_DROME	Peripheral plasma membrane protein CASK (dCASK) (EC 2.7.11.17) (Calcium/calmodulin-dependent protein kinase) (CAKI) (Camguk)	CASK Caki cmg CG6703	Drosophila melanogaster (Fruit fly)	8.A.24	↓
Q24331	TID_DROVI	Protein tumorous imaginal discs, mitochondrial (Protein lethal(2)tumorous imaginal discs) (TID58)	l(2)tid tid	Drosophila virilis (Fruit fly)	1.P.1	↑
Q27874	PAT3_CAEEL	Integrin beta pat-3 (Paralyzed arrest at two-fold protein 3)	pat-3 ZK1058.2	Caenorhabditis elegans	9.B.87	↓
Q290X1	SWET1_DROPS	Sugar transporter SWEET1 (Protein saliva)	slv GA21278	Drosophila pseudoobscura pseudoobscura (Fruit fly)	2.A.123	↓
Q38813	DNAJ1_ARATH	Chaperone protein dnaJ 1, mitochondrial (AtDjB1) (AtJ1)	ATJ1 B1 At1g28210 F3H9.13	Arabidopsis thaliana (Mouse-ear cress)	1.P.1	↓
Q3SWX2	ACOT9_BOVIN	Acyl-coenzyme A thioesterase 9, mitochondrial (Acyl-CoA thioesterase 9) (EC 3.1.2.-) (Acyl-CoA thioester hydrolase 9)	ACOT9	Bos taurus (Bovine)	9.B.371	↓
Q3ZBG9	PLS2_BOVIN	Phospholipid scramblase 2 (PL scramblase 2) (Ca(2+)-dependent phospholipid scramblase 2)	PLSCR2	Bos taurus (Bovine)	9.A.36	↓
Q4R3Y4	S27A4_MACFA	Long-chain fatty acid transport protein 4 (FATP-4) (Fatty acid transport protein 4) (Arachidonate--CoA ligase) (EC 6.2.1.15) (Long-chain-fatty-acid--CoA ligase) (Solute carrier family 27 member 4) (Very long-chain acyl-CoA synthetase 4) (ACSVL4) (EC 6.2.1.-)	SLC27A4 FATP4 QtsA-13277	Macaca fascicularis (Crab-eating macaque) (Cynomolgus monkey)	4.C.1	↓
Q53CF6	CX7A1_SAISC	Cytochrome c oxidase subunit 7A1, mitochondrial (Cytochrome c oxidase subunit VIIa-heart) (Cytochrome c oxidase subunit VIIa-H)	COX7A1 COX7AH	Saimiri sciureus (Common squirrel monkey)	3.D.4	↑
Q58556	Y1156_METJA	Cell division cycle protein 48 homolog MJ1156	MJ1156	Methanocaldococcus jannaschii (strain ATCC 43067 / DSM 2661 / JAL-1 / JCM 10045 / NBRC 100440) (Methanococcus jannaschii)	3.A.16	↑
Q5EA10	PIGM_BOVIN	GPI mannosyltransferase 1 (EC 2.4.1.-) (GPI mannosyltransferase I) (GPI-MT-I) (Phosphatidylinositol-glycan biosynthesis class M protein) (PIG-M)	PIGM	Bos taurus (Bovine)	9.B.142	↓
Q5F3L1	KS6A5_CHICK	Ribosomal protein S6 kinase alpha-5 (S6K-alpha-5) (EC 2.7.11.1)	RPS6KA5 RCJMB04_14g1	Gallus gallus (Chicken)	8.A.104	↓
Q5I7G2	RXR_LYMST	Retinoic acid receptor RXR (Retinoid X receptor) (LymRXR)	RXR	Lymnaea stagnalis (Great pond snail) (Helix stagnalis)	9.B.208	↑
Q5NVQ1	HIG1A_PONAB	HIG1 domain family member 1A, mitochondrial	HIGD1A	Pongo abelii (Sumatran orangutan) (Pongo pygmaeus abelii)	8.A.112	↑
Q5R422	VPP1_PONAB	V-type proton ATPase 116 kDa subunit a1 (V-ATPase 116 kDa subunit a1) (Vacuolar proton translocating ATPase 116 kDa subunit a isoform 1)	ATP6V0A1	Pongo abelii (Sumatran orangutan) (Pongo pygmaeus abelii)	3.A.2	↓
Q5RBL0	YIPF1_PONAB	Protein YIPF1 (YIP1 family member 1)	YIPF1	Pongo abelii (Sumatran orangutan) (Pongo pygmaeus abelii)	9.B.135	↓
Q5RBR8	IF4H_PONAB	Eukaryotic translation initiation factor 4H (eIF-4H)	EIF4H	Pongo abelii (Sumatran orangutan) (Pongo pygmaeus abelii)	9.A.60	↓
Q5RBW6	STX12_PONAB	Syntaxin-12	STX12	Pongo abelii (Sumatran orangutan) (Pongo pygmaeus abelii)	8.A.91	↓
Q5U316	RAB35_RAT	Ras-related protein Rab-35	Rab35	Rattus norvegicus (Rat)	9.A.63	↓
Q5U4F6	WDR34_MOUSE	WD repeat-containing protein 34	Wdr34	Mus musculus (Mouse)	3.A.20	↓
Q5XGC9	SRFB1_XENTR	Serum response factor-binding protein 1 (SRF-dependent transcription regulation-associated protein)	srfbp1 TTpA001g14.1	Xenopus tropicalis (Western clawed frog) (Silurana tropicalis)	1.B.94	↓
Q5YCC5	TMC7_CHICK	Transmembrane channel-like protein 7	Tmc7	Gallus gallus (Chicken)	1.A.17	↓
Q5ZKH3	EED_CHICK	Polycomb protein EED	EED RCJMB04_10n8	Gallus gallus (Chicken)	1.I.1	↓
Q5ZMP6	AP2M1_CHICK	AP-2 complex subunit mu (AP-2 mu chain) (Clathrin assembly protein complex 2 mu medium chain) (Clathrin coat assembly protein AP50) (Clathrin coat-associated protein AP50) (HA2 50 kDa subunit) (Mu2-adaptin) (Plasma membrane adaptor AP-2 50 kDa protein)	AP2M1 RCJMB04_1h23	Gallus gallus (Chicken)	9.B.278	↓
Q66S17	NATT3_THANI	Natterin-3 (EC 3.4.-.-)		Thalassophryne nattereri (Copper Joe toadfish)	1.C.4	↑
Q6AYH6	EMC10_RAT	ER membrane protein complex subunit 10	Emc10 Inm02	Rattus norvegicus (Rat)	3.A.27	↓
Q6DFS6	CHM2A_XENTR	Charged multivesicular body protein 2a (Chromatin-modifying protein 2a) (CHMP2a)	chmp2a TNeu078g14.1	Xenopus tropicalis (Western clawed frog) (Silurana tropicalis)	3.A.31	↓
Q6GNV7	DIRC2_XENLA	Solute carrier family 49 member 4 homolog (Disrupted in renal carcinoma protein 2 homolog)	slc49a4 dirc2	Xenopus laevis (African clawed frog)	2.A.1	↓
Q6IQP3	CALUA_DANRE	Calumenin-A	calua si:ch211-266a5.5	Danio rerio (Zebrafish) (Brachydanio rerio)	8.A.82	↓
Q6P1N9	TATD1_HUMAN	Putative deoxyribonuclease TATDN1 (EC 3.1.21.-) (Hepatocarcinoma high expression protein)	TATDN1 CDA11	Homo sapiens (Human)	3.A.16	↑
Q6P7Q4	LGUL_RAT	Lactoylglutathione lyase (EC 4.4.1.5) (Aldoketomutase) (Glyoxalase I) (Glx I) (Ketone-aldehyde mutase) (Methylglyoxalase) (S-D-lactoylglutathione methylglyoxal lyase)	Glo1	Rattus norvegicus (Rat)	9.A.15	↓
Q6PBF7	EMC4_XENTR	ER membrane protein complex subunit 4 (Transmembrane protein 85)	emc4 tmem85	Xenopus tropicalis (Western clawed frog) (Silurana tropicalis)	3.A.27	↓
Q6RUV5	RAC1_RAT	Ras-related C3 botulinum toxin substrate 1 (EC 3.6.5.2) (p21-Rac1)	Rac1	Rattus norvegicus (Rat)	9.A.63	↓
Q6TEN1	RAP1B_DANRE	Ras-related protein Rap-1b (EC 3.6.5.2)	rap1b si:dkey-31f5.4	Danio rerio (Zebrafish) (Brachydanio rerio)	9.A.3	↓
Q6ZMG9	CERS6_HUMAN	Ceramide synthase 6 (CerS6) (EC 2.3.1.-) (LAG1 longevity assurance homolog 6)	CERS6 LASS6	Homo sapiens (Human)	9.B.311	↓
Q71R50	DHR11_CHICK	Dehydrogenase/reductase SDR family member 11 (17-beta-hydroxysteroid dehydrogenase) (3-beta-hydroxysteroid 3-dehydrogenase) (EC 1.1.1.270) (Estradiol 17-beta-dehydrogenase) (EC 1.1.1.62) (Short-chain dehydrogenase/reductase family 24C member 1)	DHRS11 SDR24C1	Gallus gallus (Chicken)	1.A.115	↓
Q7SYD5	SC31A_DANRE	Protein transport protein Sec31A (SEC31-like protein 1) (SEC31-related protein A)	sec31a sec31l1 sec31p	Danio rerio (Zebrafish) (Brachydanio rerio)	3.A.5	↓
Q7ZTL7	BCS1_XENLA	Mitochondrial chaperone BCS1 (BCS1-like protein)	bcs1l	Xenopus laevis (African clawed frog)	3.A.28	↓
Q7ZYG5	MK16B_XENLA	Protein MAK16 homolog B (MAK16-like protein B)	mak16-b mak16l-b	Xenopus laevis (African clawed frog)	1.A.77	↑
Q803V5	LST8_DANRE	Target of rapamycin complex subunit lst8 (TORC subunit lst8) (G protein beta subunit-like) (Gable) (Protein GbetaL) (MTOR associated protein, LST8 homolog)	mlst8 gbl lst8 zgc:55455 zgc:85668	Danio rerio (Zebrafish) (Brachydanio rerio)	8.A.92	↑
Q80TI0	ASTRB_MOUSE	Protein Aster-B (GRAM domain-containing protein 1B)	Gramd1b Kiaa1201	Mus musculus (Mouse)	9.B.198	↓
Q80XN0	BDH_MOUSE	D-beta-hydroxybutyrate dehydrogenase, mitochondrial (EC 1.1.1.30) (3-hydroxybutyrate dehydrogenase) (BDH)	Bdh1 Bdh	Mus musculus (Mouse)	1.A.115	↓
Q863I2	OXSR1_PIG	Serine/threonine-protein kinase OSR1 (EC 2.7.11.1) (Oxidative stress-responsive 1 protein)	OXSR1 OSR1	Sus scrofa (Pig)	1.I.1	↑
Q8AVC3	G6PT3_XENLA	Glucose-6-phosphate exchanger SLC37A2 (Solute carrier family 37 member 2)	slc37a2	Xenopus laevis (African clawed frog)	2.A.1	↑
Q8BH24	TM9S4_MOUSE	Transmembrane 9 superfamily member 4	Tm9sf4 Kiaa0255	Mus musculus (Mouse)	8.A.68	↓
Q8BWR8	RHPN2_MOUSE	Rhophilin-2 (GTP-Rho-binding protein 2)	Rhpn2	Mus musculus (Mouse)	3.A.31	↑
Q8C0K5	GDC_MOUSE	Graves disease carrier protein homolog (GDC) (Mitochondrial solute carrier protein homolog) (Solute carrier family 25 member 16)	Slc25a16 Gda	Mus musculus (Mouse)	2.A.29	↑
Q8HXM1	CSTF2_BOVIN	Cleavage stimulation factor subunit 2 (CF-1 64 kDa subunit) (Cleavage stimulation factor 64 kDa subunit) (CSTF 64 kDa subunit) (CstF-64)	CSTF2	Bos taurus (Bovine)	3.A.18	↓
Q8IR79	LIMK1_DROME	LIM domain kinase 1 (LIMK-1) (EC 2.7.11.1) (dLIMK)	LIMK1 LIMK CG1848	Drosophila melanogaster (Fruit fly)	8.A.23	↓
Q8IVH8	M4K3_HUMAN	Mitogen-activated protein kinase kinase kinase kinase 3 (EC 2.7.11.1) (Germinal center kinase-related protein kinase) (GLK) (MAPK/ERK kinase kinase kinase 3) (MEK kinase kinase 3) (MEKKK 3)	MAP4K3 RAB8IPL1	Homo sapiens (Human)	1.I.1	↓
Q8MKK4	TRE12_DROME	Facilitated trehalose transporter Tret1-2 homolog (DmTret1-2)	Tret1-2 CG8234	Drosophila melanogaster (Fruit fly)	2.A.1	↓
Q8MSF5	RNK_DROME	Ribonuclease kappa (RNase K) (RNase kappa) (EC 3.1.-.-)	RNASEK l(2)NC110 CG40127	Drosophila melanogaster (Fruit fly)	3.A.2	↑
Q8MSU3	FRRS1_DROME	Putative ferric-chelate reductase 1 homolog (DmSDR2) (EC 1.-.-.-)	CG8399	Drosophila melanogaster (Fruit fly)	5.B.2	↓
Q8NFU1	BEST2_HUMAN	Bestrophin-2 (Vitelliform macular dystrophy 2-like protein 1)	BEST2 VMD2L1	Homo sapiens (Human)	1.A.46	↑
Q8TC12	RDH11_HUMAN	Retinol dehydrogenase 11 (EC 1.1.1.300) (Androgen-regulated short-chain dehydrogenase/reductase 1) (HCV core-binding protein HCBP12) (Prostate short-chain dehydrogenase/reductase 1) (Retinal reductase 1) (RalR1) (Short chain dehydrogenase/reductase family 7C member 1)	RDH11 ARSDR1 PSDR1 SDR7C1 CGI-82	Homo sapiens (Human)	1.A.115	↓
Q8TEW0	PARD3_HUMAN	Partitioning defective 3 homolog (PAR-3) (PARD-3) (Atypical PKC isotype-specific-interacting protein) (ASIP) (CTCL tumor antigen se2-5) (PAR3-alpha)	PARD3 PAR3 PAR3A	Homo sapiens (Human)	8.A.24	↓
Q8WV83	S35F5_HUMAN	Solute carrier family 35 member F5 (Hepatitis C virus NS5A-transactivated protein 3) (HCV NS5A-transactivated protein 3)	SLC35F5 NS5ATP3 UNQ2545/PRO6097	Homo sapiens (Human)	2.A.7	↓
Q8WXS8	ATS14_HUMAN	A disintegrin and metalloproteinase with thrombospondin motifs 14 (ADAM-TS 14) (ADAM-TS14) (ADAMTS-14) (EC 3.4.24.-)	ADAMTS14	Homo sapiens (Human)	8.A.77	↓
Q91822	PIM3_XENLA	Serine/threonine-protein kinase pim-3 (EC 2.7.11.1) (Pim-1)	pim3 pim1	Xenopus laevis (African clawed frog)	8.A.104	↓
Q91V01	MBOA5_MOUSE	Lysophospholipid acyltransferase 5 (LPLAT 5) (EC 2.3.1.-) (1-acylglycerophosphocholine O-acyltransferase) (EC 2.3.1.23) (1-acylglycerophosphoethanolamine O-acyltransferase) (EC 2.3.1.n7) (1-acylglycerophosphoserine O-acyltransferase) (EC 2.3.1.n6) (Lysophosphatidylcholine acyltransferase) (LPCAT) (Lyso-PC acyltransferase) (Lysophosphatidylcholine acyltransferase 3) (Lyso-PC acyltransferase 3) (mL…	Lpcat3 Grcc3f Mboat5 Oact5	Mus musculus (Mouse)	2.A.50	↓
Q91V37	VATO_MOUSE	V-type proton ATPase 21 kDa proteolipid subunit (V-ATPase 21 kDa proteolipid subunit) (23 kDa subunit of V-ATPase) (Vacuolar proton pump 21 kDa proteolipid subunit)	Atp6v0b Atp6f	Mus musculus (Mouse)	3.A.2	↑
Q922Q5	S35B3_MOUSE	Adenosine 3'-phospho 5'-phosphosulfate transporter 2 (PAPS transporter 2) (Solute carrier family 35 member B3)	Slc35b3	Mus musculus (Mouse)	2.A.7	↓
Q92485	ASM3B_HUMAN	Acid sphingomyelinase-like phosphodiesterase 3b (ASM-like phosphodiesterase 3b) (EC 3.1.4.-)	SMPDL3B ASML3B ASMLPD	Homo sapiens (Human)	2.A.7	↓
Q95KV7	NDUAD_BOVIN	NADH dehydrogenase [ubiquinone] 1 alpha subcomplex subunit 13 (Cell death regulatory protein GRIM-19) (Complex I-B16.6) (CI-B16.6) (Gene associated with retinoic-interferon-induced mortality 19 protein) (GRIM-19) (NADH-ubiquinone oxidoreductase B16.6 subunit)	NDUFA13 GRIM19	Bos taurus (Bovine)	3.D.1	↑
Q95SS8	TMM70_DROME	Transmembrane protein 70 homolog, mitochondrial	CG7506	Drosophila melanogaster (Fruit fly)	8.A.96	↑
Q96DM1	PGBD4_HUMAN	PiggyBac transposable element-derived protein 4	PGBD4	Homo sapiens (Human)	8.A.128	↑
Q96DW6	S2538_HUMAN	Mitochondrial glycine transporter (Mitochondrial glycine transporter GlyC) (Solute carrier family 25 member 38)	SLC25A38	Homo sapiens (Human)	2.A.29	↓
Q96HA9	PX11C_HUMAN	Peroxisomal membrane protein 11C (Peroxin-11C) (Peroxisomal biogenesis factor 11C) (Protein PEX11 homolog gamma) (PEX11-gamma)	PEX11G PEX11C	Homo sapiens (Human)	1.A.101	↓
Q96PV6	LENG8_HUMAN	Leukocyte receptor cluster member 8	LENG8 KIAA1932	Homo sapiens (Human)	3.A.22	↑
Q99LC9	PEX6_MOUSE	Peroxisome assembly factor 2 (PAF-2) (Peroxin-6) (Peroxisomal biogenesis factor 6) (Peroxisomal-type ATPase 1)	Pex6	Mus musculus (Mouse)	3.A.20	↑
Q99PW6	MMP24_RAT	Matrix metalloproteinase-24 (MMP-24) (EC 3.4.24.-) (Membrane-type matrix metalloproteinase 5) (MT-MMP 5) (MTMMP5) (Membrane-type-5 matrix metalloproteinase) (MT5-MMP) (MT5MMP) [Cleaved into: Processed matrix metalloproteinase-24]	Mmp24 Mt5mmp	Rattus norvegicus (Rat)	8.B.14	↓
Q9BV94	EDEM2_HUMAN	ER degradation-enhancing alpha-mannosidase-like protein 2	EDEM2 C20orf31 C20orf49 UNQ573/PRO1135	Homo sapiens (Human)	3.A.16	↓
Q9BY79	MFRP_HUMAN	Membrane frizzled-related protein (Membrane-type frizzled-related protein)	MFRP	Homo sapiens (Human)	8.A.131	↑
Q9C0C7	AMRA1_HUMAN	Activating molecule in BECN1-regulated autophagy protein 1	AMBRA1 KIAA1736	Homo sapiens (Human)	1.I.1	↓
Q9CZE3	RAB32_MOUSE	Ras-related protein Rab-32	Rab32	Mus musculus (Mouse)	9.A.3	↓
Q9D1Q6	ERP44_MOUSE	Endoplasmic reticulum resident protein 44 (ER protein 44) (ERp44) (Thioredoxin domain-containing protein 4)	Erp44 Kiaa0573 Txndc4	Mus musculus (Mouse)	8.A.88	↓
Q9D4P0	ARL5B_MOUSE	ADP-ribosylation factor-like protein 5B (ADP-ribosylation factor-like protein 8)	Arl5b Arl8	Mus musculus (Mouse)	3.A.30	↓
Q9H4B6	SAV1_HUMAN	Protein salvador homolog 1 (45 kDa WW domain protein) (hWW45)	SAV1 WW45	Homo sapiens (Human)	8.A.24	↑
Q9I7F7	ACKL_DROME	Activated Cdc42 kinase-like (EC 2.7.10.2) (Tyrosine-protein kinase PR2)	Ack-like PR2 CG43741	Drosophila melanogaster (Fruit fly)	8.A.23	↓
Q9JMD3	STA10_MOUSE	START domain-containing protein 10 (StARD10) (PCTP-like protein) (PCTP-L) (Serologically defined colon cancer antigen 28 homolog) (StAR-related lipid transfer protein 10)	Stard10 Pctpl Sdccag28 Sdccagg28	Mus musculus (Mouse)	8.A.120	↓
Q9N2W7	NDUAC_CAEEL	Probable NADH dehydrogenase [ubiquinone] 1 alpha subcomplex subunit 12 (NADH-ubiquinone oxidoreductase 17.0 kDa subunit)	Y94H6A.8	Caenorhabditis elegans	3.D.1	↑
Q9NRK6	ABCBA_HUMAN	ATP-binding cassette sub-family B member 10, mitochondrial (ATP-binding cassette transporter 10) (ABC transporter 10 protein) (Mitochondrial ATP-binding cassette 2) (M-ABC2)	ABCB10	Homo sapiens (Human)	3.A.1	↓
Q9NXL6	SIDT1_HUMAN	SID1 transmembrane family member 1	SIDT1	Homo sapiens (Human)	1.A.79	↓
Q9NYG2	ZDHC3_HUMAN	Palmitoyltransferase ZDHHC3 (EC 2.3.1.225) (Acyltransferase ZDHHC3) (EC 2.3.1.-) (Protein DHHC1) (Zinc finger DHHC domain-containing protein 3) (DHHC-3)	ZDHHC3 HSD49	Homo sapiens (Human)	8.A.114	↓
Q9R0S2	MMP24_MOUSE	Matrix metalloproteinase-24 (MMP-24) (EC 3.4.24.-) (Matrix metalloproteinase-21) (MMP-21) (Membrane-type matrix metalloproteinase 5) (MT-MMP 5) (MTMMP5) (Membrane-type-5 matrix metalloproteinase) (MT5-MMP) (MT5MMP) [Cleaved into: Processed matrix metalloproteinase-24]	Mmp24 Mmp21 Mt5mmp	Mus musculus (Mouse)	8.B.14	↓
Q9U5N1	VATC_MANSE	V-type proton ATPase subunit C (V-ATPase subunit C) (Vacuolar proton pump subunit C)		Manduca sexta (Tobacco hawkmoth) (Tobacco hornworm)	3.A.2	↑
Q9UKV3	ACINU_HUMAN	Apoptotic chromatin condensation inducer in the nucleus (Acinus)	ACIN1 ACINUS KIAA0670	Homo sapiens (Human)	3.A.18	↑
Q9UKV5	AMFR_HUMAN	E3 ubiquitin-protein ligase AMFR (EC 2.3.2.27) (Autocrine motility factor receptor) (AMF receptor) (RING finger protein 45) (gp78)	AMFR RNF45	Homo sapiens (Human)	3.A.16	↓
Q9UMX3	BOK_HUMAN	Bcl-2-related ovarian killer protein (hBOK) (Bcl-2-like protein 9) (Bcl2-L-9)	BOK BCL2L9	Homo sapiens (Human)	1.A.21	↓
Q9UQC9	CLCA2_HUMAN	Calcium-activated chloride channel regulator 2 (EC 3.4.-.-) (Calcium-activated chloride channel family member 2) (hCLCA2) (Calcium-activated chloride channel protein 3) (CaCC-3) (hCaCC-3) [Cleaved into: Calcium-activated chloride channel regulator 2, 109 kDa form; Calcium-activated chloride channel regulator 2, 35 kDa form]	CLCA2 CACC3	Homo sapiens (Human)	1.A.13	↓
Q9V3J1	VATH_DROME	V-type proton ATPase subunit H (V-ATPase subunit H) (Vacuolar proton pump subunit H) (Vacuolar proton pump subunit SFD)	VhaSFD CG17332	Drosophila melanogaster (Fruit fly)	3.A.2	↑
Q9V576	WUN_DROME	Putative phosphatidate phosphatase (EC 3.1.3.4) (Germ cell guidance factor) (Phosphatidic acid phosphatase type 2) (Protein wunen)	wun CG8804	Drosophila melanogaster (Fruit fly)	9.B.105	↓
Q9V7D2	VATD1_DROME	V-type proton ATPase subunit D 1 (V-ATPase subunit D 1) (Vacuolar H+ ATPase subunit 36-1) (Vacuolar proton pump subunit D 1) (dV-ATPase D)	Vha36-1 Vha36 CG8186	Drosophila melanogaster (Fruit fly)	3.A.2	↑
Q9V7S5	PICO_DROME	Putative inorganic phosphate cotransporter	Picot CG8098	Drosophila melanogaster (Fruit fly)	2.A.1	↓
Q9VAF0	S39AD_DROME	Zinc transporter ZIP13 homolog (Zinc/iron regulated transporter-related protein 99C)	Zip99C CG7816	Drosophila melanogaster (Fruit fly)	2.A.5	↓
Q9VB68	GRASS_DROME	Serine protease grass (EC 3.4.21.-) (Gram-positive specific serine protease)	grass c-SP1 CG5896	Drosophila melanogaster (Fruit fly)	8.A.131	↓
Q9VEN1	FLNA_DROME	Filamin-A (FLN-A) (Actin-binding protein 280) (ABP-280) (Filamin-1) (Filamin1)	cher cheerio sko CG3937	Drosophila melanogaster (Fruit fly)	8.A.66	↓
Q9VN14	CONT_DROME	Contactin	Cont CG1084	Drosophila melanogaster (Fruit fly)	8.A.23	↓
Q9VUV9	U520_DROME	Putative U5 small nuclear ribonucleoprotein 200 kDa helicase (EC 3.6.4.13) (Protein lethal (3) 72Ab)	l(3)72Ab CG5931	Drosophila melanogaster (Fruit fly)	3.A.5	↓
Q9W5E1	RBX1A_DROME	RING-box protein 1A (Regulator of cullins 1a) (dRbx1)	Roc1a CG16982	Drosophila melanogaster (Fruit fly)	8.A.112	↓
Q9Y3Q0	NALD2_HUMAN	N-acetylated-alpha-linked acidic dipeptidase 2 (EC 3.4.17.21) (Glutamate carboxypeptidase III) (GCPIII) (N-acetylated-alpha-linked acidic dipeptidase II) (NAALADase II)	NAALAD2	Homo sapiens (Human)	9.B.229	↓
Q9Y619	ORNT1_HUMAN	Mitochondrial ornithine transporter 1 (Solute carrier family 25 member 15)	SLC25A15 ORC1 ORNT1 SP1855	Homo sapiens (Human)	2.A.29	↑
X1WEM4	CSC1_DANRE	Calcium permeable stress-gated cation channel 1 (Transmembrane protein 63c)	tmem63c csc1	Danio rerio (Zebrafish) (Brachydanio rerio)	1.A.17	↓
